# Supplementary material for: Unravelling the genetic basis and regulation networks related to fibre quality improvement using chromosome segment substitution lines in cotton
Source: Plant Biotechnol J. 2024 Jul 24;22(11):3135–50. doi: 10.1111/pbi.14436 (PMC11500987; doi:10.1111/pbi.14436)
Supplement: Supplementary file 2 — Table S1 Phenotypic variabilities of 174 Hai7124 CSSLs. Table S2 Phenotypic variabilities of 166 3–79 CSSLs. Table S3 Phenotype of FL, FS and FM in the CSSL population and their parental lines. Table S4 Summary statistics of chromosomal substitution segments in the CSSLs. Table S5 The number and summed length of substitution segments in each chromosome. Table S6 The 26 independent SNP markers/genomic regions that significantly associated with FL. Table S7 The 23 independent SNP markers/genomic regions that significantly associated with FS. Table S8 The 23 independent SNP markers/genomic regions that significantly associated with FM. Table S9 Expression capacity (the proportion of genes expressed) of genes at three timepoints across 99 CSSLs. Table S10 Impact of substitution segments on the CSSL transcriptome. Table S11 The number of cis‐ and trans‐DEG in 0 DPA ovule, 10 DPA and 20 DPA fibre in the CSSL population. Table S12 The Pearson correlations between features of CSSL population and fibre quality performance. Table S13 The kernal genes identified in the key regulatory modules that significantly related to the fibre qualities. Table S14 Genes flow pattern across networks constrcuted from 0 DPA ovlue, 10 DPA and 20 DPA fibre. Table S15 The number of genes with specific gene flow pattern. Table S16 The enrichment analysis for genes with specific gene flow pattern across the three networks. Table S17 The weighted correlations of validated genes in the development of cotton fibre. Table S18 Function annotation of the predicted genes and their expression correlations with fibre quality traits. Table S19 RNA‐Seq information for all 839 samples. [file PBI-22-3135-s003.xlsx]

## Sheet: Table S1
Table S1. Phenotypic variabilities of 174 Hai7124 CSSLs.
Traits	Environments	Parents		174 Hai7124_CSSL
		TM-1	Hai7124	Mean	Std.	Min	Max
Plant Height	E3	117.33	143.01	119.48	6.1	102.17	140.33
	E5	85.42	112.38	86.09	6.82	72.25	105.75
	E7	71.42	100.55	68.27	6.72	49.4	89.81
Fruit branch	E3	13.2	16.62	12.97	1.18	10.1	16.6
	E5	9	13.88	8.87	0.84	6.5	11.33
	E7	7.26	10.45	7.02	0.76	5.2	9
Boll weight	E1	6.46	4.19	5.83	0.84	3.89	8.24
	E2	5.91	3.95	5.32	0.56	3.78	7.7
	E3	5.65	3.32	5.58	0.66	3.76	8.14
	E4	6.63	6.3	6.6	0.63	4.51	8.24
	E5	6.71	3.26	6.65	0.6	4.78	8.54
	E6	5.21	3.47	5.07	0.94	3.19	8.14
	E7	7.42	3.04	6.79	0.7	4.6	8.32
Lint yield	E1	31.37	32.74	31.53	2.62	26.1	40.83
	E2	31.97	32.5	31.48	2.2	26.48	40.93
	E3	30.4	29.02	31.71	2.34	25.11	41.66
	E4	33.58	35.8	33.75	2.57	26.88	45.66
	E5	36.28	36.01	37.57	2.2	31.79	47.3
	E6	30.04	40.69	30.47	2.69	25.1	40.21
	E7	32.92	34.2	33.47	2.62	26.88	45.66
Boll number	E1	6.29	15	8.62	2.8	4.15	20
	E2	11.2	16.6	10.61	2.61	4	19.1
	E3	11.4	30	11.35	2.54	7.1	20.67
	E5	13.66	13.75	14.85	4.02	6.58	33
	E6	10.17	22.6	10.03	2.68	6	17.8
	E7	10.52	20.6	10.12	1.78	6	14.2
Seed index	E2	12.39	9.68	12.11	0.82	9.55	15.05
	E3	11.4	11.35	11.44	0.92	8.38	13.45
	E4	9.15	7.2	9.85	0.67	6.65	12.5
	E5	10.19	7.15	10.19	0.84	7.13	12.7
	E7	6.6	9.75	10.06	0.76	6.83	12.05
Fibre length	E1	29.46	32.3	29.69	1.11	26.88	33.19
	E2	28.07	32.5	29.61	1.01	27.26	33.29
	E3	29.25	33	29.43	0.97	25.39	32
	E4	28.93	31.52	29.02	0.84	26.09	31.12
	E5	28.71	32.7	29.35	1.49	24.27	34.89
	E7	30.78	32.62	30.9	1.09	27.83	35.19
Fibre strength	E1	30.42	36.6	31.09	2.01	26	36.05
	E2	30.48	35.9	30.89	1.75	25.5	36.05
	E3	31	37.21	31.36	1.76	26.72	36.23
	E4	29.25	33.2	29.51	1.34	26.23	36.05
	E5	30.37	36.7	31.18	2.07	25.75	39.77
	E7	28.85	34.2	28.7	1.3	24.65	33.6
Fibre micronaire	E1	5.31	3.9	5.21	0.54	3.85	7.1
	E2	5.51	4	5.42	0.34	4.6	6.55
	E3	3.67	3.9	3.87	0.52	3	5.83
	E4	4.62	4.1	4.61	0.48	3.23	6.2
	E5	4.75	3.3	4.75	0.38	3.5	6
	E7	4.18	3.95	4.17	0.4	3.03	5.5

## Sheet: Table S2
Table S2. Phenotypic variabilities of 166 3-79 CSSLs.
Traits	Environments	TM-1		166 3-79_CSSL
		Mean	Std.	Mean	Std.	Min	Max
Boll weight	E1	5.85	0.22	4.95	0.93	2.18	7.5
	E2	5.36	0.71	4.71	0.8	2.39	7.26
Lint percentage	E1	31.47	1.04	32.81	4.87	20	45.83
	E2	32.33	2.11	32.36	3.73	22.19	46.79
Seed index	E1	14.75	1.24	12	1.8	7.2	18.2
	E2	12.84	0.93	12.22	1.58	7.4	17.4
Fibre length	E1	29.58	1.96	30.39	1.32	24.87	34.26
	E2	30.13	0.82	30.48	1.41	25.04	35.04
Fibre strength	E1	28.88	0.34	29.77	1.87	23.32	35.38
	E2	30.05	0.25	30.25	1.74	25.28	37.04
Fibre micronaire	E1	4.47	0.88	4.78	0.51	3.19	6.45
	E2	4.67	0.62	4.85	0.44	2.89	6.14

## Sheet: Table S3
Table S3. Phenotype of FL, FS and FM in the CSSL population and their parental lines.
Sample	FL (mm)	FS (cN/tex)	FM (unit)	Applied in association study	Applied in comparative transcriptome analysis	Applied in network analysis
TM-1	29.16	28.66	4.95	-	-	-
3-79	34.6	42.1	4.39	-	-	-
Hai7124	33.64	37.8	3.9	-	-	-
CSSL-2601	27.3667	27.4122	5.19667	Yes	-	-
CSSL-2602	30.01	32.0922	4.54556	Yes	-	Yes
CSSL-2603	28.4789	26.7611	4.20111	Yes	-	-
CSSL-2604	29.9044	31.0356	4.68111	Yes	-	-
CSSL-2605	28.1956	28.1033	4.85778	Yes	-	-
CSSL-2606	27.7978	28.5489	4.80111	Yes	-	-
CSSL-2607	27.84	28.0467	4.64556	Yes	-	-
CSSL-2608	27.1744	26.8456	5.12111	Yes	-	Yes
CSSL-2609	26.8378	28.9267	4.62111	Yes	-	-
CSSL-2610	29.6167	31.2211	4.65778	Yes	-	-
CSSL-2611	23.2222	23.1856	5.68333	Yes	Short FL, weak FS, coarse FM	Yes
CSSL-2612	30.95	33.4989	4.30333	Yes	Long FL, strong FS	Yes
CSSL-2613	26.9644	28.5333	5.44556	Yes	Coarse FM	-
CSSL-2614	28.6244	29.1633	4.77778	Yes	-	-
CSSL-2615	27.3578	28.5978	5.30222	Yes	-	-
CSSL-2616	27.05	26.1644	5.39111	Yes	Weak FS	Yes
CSSL-2617	27.1611	28.0211	5.4	Yes	-	-
CSSL-2618	30.5411	31.9144	4.74	Yes	-	Yes
CSSL-2619	27.3822	30.4333	4.62778	Yes	-	-
CSSL-2620	27.4367	27.7133	4.16	Yes	-	-
CSSL-2621	29.5156	31.1478	4.22222	Yes	-	-
CSSL-2622	29.11	30.4767	4.07667	Yes	Fine FM	-
CSSL-2623	29.4878	31.9133	4.55222	Yes	-	-
CSSL-2624	30.4044	33.1556	4.49667	Yes	Strong FS	Yes
CSSL-2625	29.2222	31.6878	4.71333	Yes	-	-
CSSL-2626	29.2411	31.5511	3.69111	Yes	Fine FM	-
CSSL-2627	28.2722	30.35	4.90111	Yes	-	-
CSSL-2628	29.1444	32.2622	4.92667	Yes	-	-
CSSL-2629	27.7989	29.74	4.78778	Yes	-	-
CSSL-2630	30.5067	30.1556	4.57333	Yes	-	-
CSSL-2631	27.3689	27.2556	4.31	Yes	-	-
CSSL-2632	26.3056	26.5522	5.33778	Yes	Weak FS	Yes
CSSL-2633	26.1589	27.5367	5.36444	Yes	Short FL	Yes
CSSL-2634	27	27.9478	4.96667	Yes	-	-
CSSL-2635	29.2956	30.6011	3.94667	Yes	Fine FM	-
CSSL-2636	27.5889	28.71	5.28222	Yes	-	-
CSSL-2637	30.3667	31.6489	4.88889	Yes	-	-
CSSL-2638	27.0411	28.6467	4.9	Yes	-	-
CSSL-2639	30.5689	32.2233	4.46333	Yes	Long FL	Yes
CSSL-2640	28.5233	29.9967	4.28444	Yes	-	-
CSSL-2641	29.4311	29.4056	4.57667	Yes	-	-
CSSL-2642	29.1011	28.5744	4.63778	Yes	-	-
CSSL-2643	26.4678	27.6767	5.56889	Yes	Coarse FM	-
CSSL-2644	25.3956	24.4789	5.59222	Yes	Short FL, weak FS, coarse FM	Yes
CSSL-2645	28.85	31.4533	4.74167	Yes	-
CSSL-2646	25.8622	26.7467	5.40556	Yes	Short FL, coarse FM	Yes
CSSL-2647	27.1544	27.3144	4.81556	Yes	-
CSSL-2648	31.1678	31.7967	4.90556	Yes	Long FL	Yes
CSSL-2649	31.4689	31.8556	4.05333	Yes	Long FL, fine FM	Yes
CSSL-2650	28.8378	30.8544	4.34222	Yes	-	-
CSSL-2651	29.5367	29.2578	4.74444	Yes	-	-
CSSL-2652	29.5256	30.7189	4.24778	Yes	-	-
CSSL-2653	27.5211	27.3078	4.87111	Yes	-	-
CSSL-2654	30.3889	33.6889	3.70222	Yes	Strong FS, fine FM	Yes
CSSL-2655	26.33	25.4856	4.99333	Yes	Weak FS	Yes
CSSL-2656	27.8789	28.1944	4.26778	Yes	-	-
CSSL-2657	27.83	27.4933	5.02333	Yes	-	-
CSSL-2658	28.7467	31.6444	5.19222	Yes	-	-
CSSL-2659	28.0844	29.2933	4.81111	Yes	-	-
CSSL-2660	28.65	28.4222	4.15889	Yes	-	-
CSSL-2661	29.4589	28.8181	4.83119	Yes	-	-
CSSL-2662	29.1678	29.05	5.00444	Yes	-	-
CSSL-2663	29.8322	30.1367	4.57556	Yes	-	-
CSSL-2664	27.9222	28.9933	5.05	Yes	-	-
CSSL-2665	26.1167	27.9111	4.93778	Yes	Short FL	Yes
CSSL-2666	28.7956	30.3	4.69778	Yes	-	-
CSSL-2667	26.4933	27.5667	5.15778	Yes	-	Yes
CSSL-2668	27.8644	28.1778	4.84556	Yes	-	-
CSSL-2669	29.0956	30.4522	4.45444	Yes	-	-
CSSL-2670	27.93	29.7467	4.46889	Yes	-	-
CSSL-2671	31.3211	33.5544	4.21556	Yes	Long FL, strong FS	Yes
CSSL-2672	28.1578	29.67	4.89667	Yes	-	-
CSSL-2673	28.7467	29.3844	4.55778	Yes	-	-
CSSL-2674	27.6211	29.2156	5.12222	Yes	-	-
CSSL-2675	27.62	28.4544	4.73889	Yes	-	-
CSSL-2676	29.1011	29.5411	4.90778	Yes	-	-
CSSL-2677	29.7411	30.4111	4.82778	Yes	-	-
CSSL-2678	28.6833	29.5567	4.55333	Yes	-	-
CSSL-2679	29.9311	33.1344	4.64111	Yes	Strong FS	Yes
CSSL-2680	29.3467	31.1222	4.29222	Yes	-	-
CSSL-2681	29.5344	29.4144	4.70889	Yes	-	-
CSSL-2682	29.2033	29.0444	4.15222	Yes	-	-
CSSL-2683	28.9556	31.4456	4.74	Yes	-	-
CSSL-2684	29.3856	30.7967	4.86778	Yes	-	-
CSSL-2685	29.8489	30.28	4.67778	Yes	-	-
CSSL-2686	28.7844	30.0144	4.98	Yes	-	-
CSSL-2687	29.6044	30.8544	4.66889	Yes	-	-
CSSL-2688	28.9911	29.5822	4.76111	Yes	-	-
CSSL-2689	28.1111	28.6667	4.35556	Yes	-	-
CSSL-2690	29.2133	30.1867	4.84778	Yes	-	-
CSSL-2691	28.8522	30.3056	4.39222	Yes	-	-
CSSL-2692	27.26	27.5089	4.82111	Yes	-	-
CSSL-2693	29.6278	30.4122	4.25444	Yes	-	-
CSSL-2694	29.6922	28.5689	4.10444	Yes	-	-
CSSL-2695	30.5656	30.9389	4.49111	Yes	-	-
CSSL-2696	30.3733	29.3289	4.61556	Yes	-	-
CSSL-2697	28.4789	29.4511	4.78333	Yes	-	-
CSSL-2698	28.1189	28.4856	4.77778	Yes	-	-
CSSL-2699	28.3389	29.6389	5.14111	Yes	-	-
CSSL-2700	29.0733	30.8344	4.57222	Yes	-	-

## Sheet: Table S4
Table S4. Summary statistics of chromosomal substitution segments in the CSSLs.
CSSL	Parent-GH	Parent-GB	Chromosome-GH	Start-GH (BP)	End-GH (BP)	Size-GH (MB)	Chromosome-GB	Start-GB (BP)	End-GB (BP)	Length-GB (MB)
CSSL2601	TM-1	3-79	A02	105499938	108236077	2.7361	A02	97314417	99960699	2.6463
CSSL2601	TM-1	3-79	A08	2392	983466	0.9811	A08	19217	1077721	1.0585
CSSL2601	TM-1	3-79	A11	120174305	121376168	1.2019	A11	111998013	113087188	1.0892
CSSL2601	TM-1	3-79	A13	108633581	110367385	1.7338	A13	107524722	109216011	1.6913
CSSL2601	TM-1	3-79	D11	54230428	56997728	2.7673	D11	52006273	54757573	2.7513
CSSL2601	TM-1	3-79	D13	3474455	11971325	8.4969	D13	3391027	12151101	8.7601
CSSL2601	TM-1	3-79	D13	62263934	64440039	2.1761	D13	58073858	60313542	2.2397
CSSL2602	TM-1	3-79	A01	42325984	112528381	70.2024	A01	40696266	109924594	69.2283
CSSL2602	TM-1	3-79	A01	116141002	117282205	1.1412	A01	113713837	114770222	1.0564
CSSL2602	TM-1	3-79	A10	15583907	75582116	59.9982	A10	15925024	70287314	54.3623
CSSL2602	TM-1	3-79	D01	62485390	64698022	2.2126	D01	60864583	62798358	1.9338
CSSL2602	TM-1	3-79	D02	52901041	68452240	15.5512	D02	50452048	66312191	15.8601
CSSL2602	TM-1	3-79	D02	2316399	6227323	3.9109	D02	2474941	6655820	4.1809
CSSL2602	TM-1	3-79	D04	52005315	56924657	4.9193	D04	47423802	52448827	5.025
CSSL2602	TM-1	3-79	D04	10126072	11436742	1.3107	D04	9858526	11207272	1.3487
CSSL2602	TM-1	3-79	D11	54230428	56997728	2.7673	D11	52006273	54757573	2.7513
CSSL2603	TM-1	3-79	A01	109077399	116985954	7.9086	A01	106443007	114483490	8.0405
CSSL2603	TM-1	3-79	A02	2590077	4599970	2.0099	A02	2613239	4504129	1.8909
CSSL2603	TM-1	3-79	A03	13880108	15702408	1.8223	A03	13444846	15224604	1.7798
CSSL2603	TM-1	3-79	A09	64504653	72219692	7.715	A09	59122254	66709703	7.5874
CSSL2603	TM-1	3-79	A09	80190746	81090567	0.8998	A09	74775032	75651426	0.8764
CSSL2603	TM-1	3-79	A13	102381076	105671256	3.2902	A13	101288370	104352057	3.0637
CSSL2603	TM-1	3-79	A13	8274	1210603	1.2023	A13	29106	1015854	0.9867
CSSL2603	TM-1	3-79	D02	8066124	20207451	12.1413	D02	8574759	20210589	11.6358
CSSL2603	TM-1	3-79	D02	2536887	6227323	3.6904	D02	2702934	6655820	3.9529
CSSL2603	TM-1	3-79	D06	55476922	57087121	1.6102	D06	52876544	54328659	1.4521
CSSL2603	TM-1	3-79	D07	6080468	15137297	9.0568	D07	6385911	15663564	9.2777
CSSL2603	TM-1	3-79	D09	37575313	47653506	10.0782	D09	36415505	46867602	10.4521
CSSL2603	TM-1	3-79	D11	54184559	56997728	2.8132	D11	52006273	54757573	2.7513
CSSL2604	TM-1	3-79	A06	16083731	125137516	109.054	A06	15651568	113744587	98.093
CSSL2604	TM-1	3-79	A06	2456001	6039732	3.5837	A06	2480745	6125987	3.6452
CSSL2604	TM-1	3-79	A06	9100349	12581289	3.4809	A06	9160113	12520525	3.3604
CSSL2604	TM-1	3-79	A06	12686956	15499695	2.8127	A06	12673454	15085758	2.4123
CSSL2604	TM-1	3-79	A13	90465235	108084137	17.6189	A13	89384748	106848694	17.4639
CSSL2604	TM-1	3-79	D04	51309677	56911089	5.6014	D04	46689067	52448074	5.759
CSSL2604	TM-1	3-79	D09	49033324	51999997	2.9667	D09	48355830	51496006	3.1402
CSSL2604	TM-1	3-79	D11	54184559	56790570	2.606	D11	52006273	54393839	2.3876
CSSL2605	TM-1	Hai7124	A12	106226122	107583605	1.3575	A12	100402011	101553543	1.1515
CSSL2605	TM-1	Hai7124	D01	60216786	64698022	4.4812	D01	59241755	63617685	4.3759
CSSL2605	TM-1	Hai7124	D03	46865669	48818228	1.9526	D03	46842403	48707670	1.8653
CSSL2605	TM-1	Hai7124	D04	10126128	12445163	2.319	D04	9815347	12158865	2.3435
CSSL2605	TM-1	Hai7124	D07	56283050	58415540	2.1325	D07	54961562	57018669	2.0571
CSSL2605	TM-1	Hai7124	D08	19139	2541576	2.5224	D08	36525	2465836	2.4293
CSSL2606	TM-1	Hai7124	D04	10272151	12445220	2.1731	D04	9980971	12158865	2.1779
CSSL2607	TM-1	Hai7124	A01	89414773	91316563	1.9018	A01	87144878	89063230	1.9184
CSSL2607	TM-1	Hai7124	A01	57000517	58849649	1.8491	A01	55328465	57199316	1.8709
CSSL2607	TM-1	Hai7124	A01	74255969	76000753	1.7448	A01	72058234	73761464	1.7032
CSSL2607	TM-1	Hai7124	A01	47684211	48769237	1.085	A01	45965132	47068146	1.103
CSSL2607	TM-1	Hai7124	A01	88037022	88983658	0.9466	A01	85746197	86703063	0.9569
CSSL2607	TM-1	Hai7124	A01	42722405	43548487	0.8261	A01	41088000	41879669	0.7917
CSSL2607	TM-1	Hai7124	A05	104524876	108688814	4.1639	A05	101493718	105307662	3.8139
CSSL2607	TM-1	Hai7124	A09	7626104	16095973	8.4699	A09	7828251	16035660	8.2074
CSSL2607	TM-1	Hai7124	A13	5054407	11907926	6.8535	A13	4987961	11691764	6.7038
CSSL2607	TM-1	Hai7124	D01	13966942	58729694	44.7628	D01	14169721	57649835	43.4801
CSSL2607	TM-1	Hai7124	D02	5727089	55551513	49.8244	D02	5752711	54112590	48.3599
CSSL2607	TM-1	Hai7124	D02	59222178	60758275	1.5361	D02	58220568	59585698	1.3651
CSSL2607	TM-1	Hai7124	D04	2298103	9518935	7.2208	D04	2167420	9159444	6.992
CSSL2607	TM-1	Hai7124	D04	10095696	12496183	2.4005	D04	9763991	12210916	2.4469
CSSL2607	TM-1	Hai7124	D07	54450517	58415540	3.965	D07	53244243	57018669	3.7744
CSSL2608	TM-1	3-79	A05	1720140	3519353	1.7992	A05	1705071	3289476	1.5844
CSSL2608	TM-1	3-79	A06	2073695	18029788	15.9561	A06	2034828	17575177	15.5404
CSSL2608	TM-1	3-79	A12	102827819	104799001	1.9712	A12	97659415	99271922	1.6125
CSSL2608	TM-1	3-79	D04	10232483	11291264	1.0588	D04	9948352	11054052	1.1057
CSSL2608	TM-1	3-79	D09	2222	10337505	10.3353	D09	61997	10924163	10.8622
CSSL2608	TM-1	3-79	D11	52946927	56997728	4.0508	D11	50751673	54777072	4.0254
CSSL2609	TM-1	3-79	A03	66449785	92310800	25.861	A03	61998987	86357526	24.3585
CSSL2609	TM-1	3-79	A03	13834430	15754372	1.9199	A03	13443471	15307901	1.8644
CSSL2609	TM-1	3-79	A05	1732822	3519353	1.7865	A05	1705071	3289476	1.5844
CSSL2609	TM-1	3-79	A12	3485469	14896464	11.411	A12	3625214	15353328	11.7281
CSSL2609	TM-1	3-79	D03	36442593	48271874	11.8293	D03	34076477	45684122	11.6076
CSSL2609	TM-1	3-79	D04	583848	5441426	4.8576	D04	487475	5052041	4.5646
CSSL2609	TM-1	3-79	D11	54230428	56997728	2.7673	D11	52006273	54757573	2.7513
CSSL2610	TM-1	Hai7124	A05	22687335	98169423	75.4821	A05	23199939	94827422	71.6275
CSSL2610	TM-1	Hai7124	D02	11987430	67144077	55.1566	D02	11961907	66158751	54.1968
CSSL2610	TM-1	Hai7124	D04	10126128	14073058	3.9469	D04	9815347	13798023	3.9827
CSSL2610	TM-1	Hai7124	D06	62002896	63933047	1.9302	D06	59551856	61246680	1.6948
CSSL2611	TM-1	3-79	A02	105499938	108239829	2.7399	A02	97330806	99960699	2.6299
CSSL2611	TM-1	3-79	A08	2392	985754	0.9834	A08	19217	1077721	1.0585
CSSL2611	TM-1	3-79	A11	120228087	121376301	1.1482	A11	111998013	113087188	1.0892
CSSL2611	TM-1	3-79	A13	108605130	110367385	1.7623	A13	107524722	109216011	1.6913
CSSL2611	TM-1	3-79	D04	10272083	11180566	0.9085	D04	10028049	10946870	0.9188
CSSL2611	TM-1	3-79	D11	54184559	56997728	2.8132	D11	52006273	54757573	2.7513
CSSL2611	TM-1	3-79	D13	3463306	11991558	8.5283	D13	3391027	12151101	8.7601
CSSL2611	TM-1	3-79	D13	62267768	64440731	2.173	D13	58073858	60313542	2.2397
CSSL2612	TM-1	Hai7124	A03	2040997	5135772	3.0948	A03	2001617	4748394	2.7468
CSSL2612	TM-1	Hai7124	A12	99029592	104927257	5.8977	A12	92917429	98979032	6.0616
CSSL2612	TM-1	Hai7124	D04	10126128	12445798	2.3197	D04	9815347	12158865	2.3435
CSSL2612	TM-1	Hai7124	D11	27072583	62433023	35.3604	D11	27161109	62932379	35.7713
CSSL2612	TM-1	Hai7124	D11	66351248	68506794	2.1555	D11	66923892	69153308	2.2294
CSSL2613	TM-1	3-79	A02	42766969	104008485	61.2415	A02	42886590	95804464	52.9179
CSSL2613	TM-1	3-79	A04	470	1359392	1.3589	A04	140559	1487648	1.3471
CSSL2613	TM-1	3-79	A06	21636838	34786531	13.1497	A06	21210144	33641468	12.4313
CSSL2613	TM-1	3-79	A12	830708	12436882	11.6062	A12	745100	12946044	12.2009
CSSL2613	TM-1	3-79	D08	19139	994040	0.9749	D08	60911	980809	0.9199
CSSL2613	TM-1	3-79	D11	54275249	56732928	2.4577	D11	52007530	54393839	2.3863
CSSL2613	TM-1	3-79	D12	52116919	53757027	1.6401	D12	50130180	51644860	1.5147
CSSL2614	TM-1	Hai7124	A13	108633581	110367385	1.7338	A13	111272281	112958958	1.6867
CSSL2614	TM-1	Hai7124	D04	10126128	12445798	2.3197	D04	9815347	12158865	2.3435
CSSL2614	TM-1	Hai7124	D12	1367164	4438698	3.0715	D12	1367132	4320989	2.9539
CSSL2615	TM-1	3-79	A02	71296	4599970	4.5287	A02	1	4504129	4.5041
CSSL2615	TM-1	3-79	A03	13952481	15027263	1.0748	A03	13517216	14564816	1.0476
CSSL2615	TM-1	3-79	A05	107508074	109667129	2.1591	A05	99343243	101409006	2.0658
CSSL2615	TM-1	3-79	A07	5393398	12400906	7.0075	A07	5720038	13102478	7.3824
CSSL2615	TM-1	3-79	A09	81307151	83212302	1.9052	A09	75977921	77911653	1.9337
CSSL2615	TM-1	3-79	A13	36300600	37899968	1.5994	A13	35343045	36504609	1.1616
CSSL2615	TM-1	3-79	D05	13591841	19341643	5.7498	D05	13837053	19672544	5.8355
CSSL2615	TM-1	3-79	D11	54230868	56790469	2.5596	D11	52006273	54393839	2.3876
CSSL2616	TM-1	3-79	A01	63011057	64137039	1.126	A01	60706103	61963648	1.2575
CSSL2616	TM-1	3-79	A02	2960514	69546780	66.5863	A02	2989170	65901185	62.912
CSSL2616	TM-1	3-79	A02	70282406	104159529	33.8771	A02	65172319	95979704	30.8074
CSSL2616	TM-1	3-79	A03	13880108	15703116	1.823	A03	13444846	15224604	1.7798
CSSL2616	TM-1	3-79	A05	107656468	109551202	1.8947	A05	99432709	101382318	1.9496
CSSL2616	TM-1	3-79	A06	333	1533837	1.5335	A06	26001	1515882	1.4899
CSSL2616	TM-1	3-79	A08	93160656	99165579	6.0049	A08	86732242	92925156	6.1929
CSSL2616	TM-1	3-79	D04	10232518	11180421	0.9479	D04	9948352	10946870	0.9985
CSSL2616	TM-1	3-79	D08	4723303	5955582	1.2323	D08	4857233	6341147	1.4839
CSSL2616	TM-1	3-79	D11	51888367	56974333	5.086	D11	49562866	54757573	5.1947
CSSL2616	TM-1	3-79	D11	69265025	71351172	2.0861	D11	67358157	68256793	0.8986
CSSL2616	TM-1	3-79	D12	45121668	46431416	1.3097	D12	42989010	44092583	1.1036
CSSL2617	TM-1	3-79	A05	1732724	3519353	1.7866	A05	1705071	3289476	1.5844
CSSL2617	TM-1	3-79	A06	3293389	17964250	14.6709	A06	3114433	17464095	14.3497
CSSL2617	TM-1	3-79	A08	92172411	99265715	7.0933	A08	86130661	93020047	6.8894
CSSL2617	TM-1	3-79	D02	5451478	6673505	1.222	D02	5852819	7091104	1.2383
CSSL2617	TM-1	3-79	D03	2240335	3687461	1.4471	D03	2321731	3645641	1.3239
CSSL2617	TM-1	3-79	D09	2222	10337505	10.3353	D09	61997	10924163	10.8622
CSSL2617	TM-1	3-79	D11	54230428	56711336	2.4809	D11	52006273	54393839	2.3876
CSSL2618	TM-1	3-79	A06	121341737	124179594	2.8379	A06	110230248	112863346	2.6331
CSSL2618	TM-1	3-79	A07	8892508	19452944	10.5604	A07	9244242	19948848	10.7046
CSSL2618	TM-1	3-79	A10	100139722	109638121	9.4984	A10	93716788	104182059	10.4653
CSSL2618	TM-1	3-79	D01	7828	1251142	1.2433	D01	94716	1239397	1.1447
CSSL2618	TM-1	3-79	D10	4930631	65007417	60.0768	D10	1552548	63206521	61.654
CSSL2618	TM-1	3-79	D11	15760989	58475142	42.7142	D11	15958121	56285135	40.327
CSSL2618	TM-1	3-79	D12	599	5740300	5.7397	D12	8759	5665047	5.6563
CSSL2619	TM-1	Hai7124	A01	110956108	116354325	5.3982	A01	108332311	113811053	5.4787
CSSL2619	TM-1	Hai7124	A09	73948414	79723609	5.7752	A09	70022355	75470101	5.4477
CSSL2619	TM-1	Hai7124	D03	49334543	53861111	4.5266	D03	49233923	53771931	4.538
CSSL2619	TM-1	Hai7124	D04	10289582	12414427	2.1248	D04	9980971	12128900	2.1479
CSSL2619	TM-1	Hai7124	D11	14503612	60972874	46.4693	D11	14612427	61534608	46.9222
CSSL2620	TM-1	3-79	A05	1720140	3519353	1.7992	A05	1705071	3289476	1.5844
CSSL2620	TM-1	3-79	A08	92172411	99165792	6.9934	A08	86130661	92925156	6.7945
CSSL2620	TM-1	3-79	A12	105711385	107584189	1.8728	A12	100200432	102039274	1.8388
CSSL2620	TM-1	3-79	D02	5451478	6662328	1.2109	D02	5906311	7089623	1.1833
CSSL2620	TM-1	3-79	D06	17780237	23238665	5.4584	D06	17524334	23030137	5.5058
CSSL2620	TM-1	3-79	D06	1879869	6498015	4.6181	D06	1969771	6156597	4.1868
CSSL2620	TM-1	3-79	D11	54208473	56711303	2.5028	D11	52006273	54393839	2.3876
CSSL2621	TM-1	Hai7124	A03	1124142	107643820	106.52	A03	1209829	103514062	102.304
CSSL2621	TM-1	Hai7124	D04	10126356	12496183	2.3698	D04	9815347	12210916	2.3956
CSSL2622	TM-1	Hai7124	A04	4081890	80758140	76.6763	A04	4457612	74910554	70.4529
CSSL2622	TM-1	Hai7124	A05	12816480	23162265	10.3458	A05	13206592	23654937	10.4483
CSSL2622	TM-1	Hai7124	A05	56319591	56859749	0.5402	A05	55240254	56378541	1.1382
CSSL2622	TM-1	Hai7124	A11	116712471	121365382	4.6529	A11	111593722	116180917	4.5872
CSSL2622	TM-1	Hai7124	A13	92282686	102794481	10.5118	A13	94518468	105057754	10.5393
CSSL2622	TM-1	Hai7124	D04	10126128	12496183	2.3701	D04	9815347	12210916	2.3956
CSSL2622	TM-1	Hai7124	D06	3625371	6633269	3.0079	D06	3559642	6190499	2.6309
CSSL2623	TM-1	3-79	A02	104361008	108239829	3.8788	A02	96168424	99960699	3.7923
CSSL2623	TM-1	3-79	A03	66449785	99757055	33.3073	A03	61998987	93175195	31.1762
CSSL2623	TM-1	3-79	D01	10184	6261697	6.2515	D01	94716	6670262	6.5755
CSSL2623	TM-1	3-79	D03	1048555	3109946	2.0614	D03	1135744	2983139	1.8474
CSSL2623	TM-1	3-79	D11	54184559	56754521	2.57	D11	52006273	54393839	2.3876
CSSL2624	TM-1	3-79	A01	42621871	43620778	0.9989	A01	41043852	41750519	0.7067
CSSL2624	TM-1	3-79	A03	109956964	110959682	1.0027	A03	103595255	104652399	1.0571
CSSL2624	TM-1	3-79	A05	23037114	27583310	4.5462	A05	22862484	26346639	3.4842
CSSL2624	TM-1	3-79	A06	18661114	21231346	2.5702	A06	18189986	20792375	2.6024
CSSL2624	TM-1	3-79	A06	125120790	126486135	1.3653	A06	113806440	115133104	1.3267
CSSL2624	TM-1	3-79	A07	88931279	91067044	2.1358	A07	84825127	87315648	2.4905
CSSL2624	TM-1	3-79	A12	9703	9806574	9.7969	A12	14673	10185816	10.1711
CSSL2624	TM-1	3-79	A13	102740952	106581937	3.841	A13	101662416	105229320	3.5669
CSSL2624	TM-1	3-79	D06	9081031	11839879	2.7588	D06	8836568	11607161	2.7706
CSSL2624	TM-1	3-79	D10	18260930	38930695	20.6698	D10	18181477	37423470	19.242
CSSL2624	TM-1	3-79	D10	39303609	51577864	12.2743	D10	37447335	49027993	11.5807
CSSL2624	TM-1	3-79	D10	53554737	58207619	4.6529	D10	51337396	55885118	4.5477
CSSL2624	TM-1	3-79	D11	51400062	57119660	5.7196	D11	49114110	54907032	5.7929
CSSL2624	TM-1	3-79	D13	362	1179761	1.1794	D13	7846	1062931	1.0551
CSSL2625	TM-1	3-79	A01	61460570	62446434	0.9859	A01	59096776	60132583	1.0358
CSSL2625	TM-1	3-79	A01	63005202	63969791	0.9646	A01	60700255	61601243	0.901
CSSL2625	TM-1	3-79	A02	6364549	42357767	35.9932	A02	6663760	41943635	35.2799
CSSL2625	TM-1	3-79	A02	85983530	103810466	17.8269	A02	79001091	95536325	16.5352
CSSL2625	TM-1	3-79	A03	3697579	105856854	102.159	A03	3490843	99432642	95.9418
CSSL2625	TM-1	3-79	A05	8637937	9605819	0.9679	A05	8387232	9407394	1.0202
CSSL2625	TM-1	3-79	A06	119729640	120746667	1.017	A06	108598579	109630493	1.0319
CSSL2625	TM-1	3-79	A07	20706	10534022	10.5133	A07	64526	11105856	11.0413
CSSL2625	TM-1	3-79	A08	117893923	121894722	4.0008	A08	112509930	116416487	3.9066
CSSL2625	TM-1	3-79	A08	92528252	94139512	1.6113	A08	86459478	88268060	1.8086
CSSL2625	TM-1	3-79	A10	22340408	88072511	65.7321	A10	22714926	82528198	59.8133
CSSL2625	TM-1	3-79	A13	95049298	107978040	12.9287	A13	91851628	105166047	13.3144
CSSL2625	TM-1	3-79	D07	4000111	16206203	12.2061	D07	4196111	16849318	12.6532
CSSL2625	TM-1	3-79	D10	15325340	22539939	7.2146	D10	15105480	22823735	7.7183
CSSL2625	TM-1	3-79	D10	22640016	27298993	4.659	D10	23060888	27734745	4.6739
CSSL2625	TM-1	3-79	D10	57300124	60077060	2.7769	D10	54943764	57862307	2.9185
CSSL2625	TM-1	3-79	D11	53628728	57019515	3.3908	D11	51359110	54777072	3.418
CSSL2626	TM-1	3-79	A01	4440689	11547698	7.107	A01	4541661	11504979	6.9633
CSSL2626	TM-1	3-79	A01	104560218	106369882	1.8097	A01	101926213	103764822	1.8386
CSSL2626	TM-1	3-79	A01	71392317	73043187	1.6509	A01	69247427	70910322	1.6629
CSSL2626	TM-1	3-79	A01	54182696	55335286	1.1526	A01	51268416	53064098	1.7957
CSSL2626	TM-1	3-79	A01	109077399	110186870	1.1095	A01	106443007	107553385	1.1104
CSSL2626	TM-1	3-79	A03	13820363	15754108	1.9337	A03	13443471	15307901	1.8644
CSSL2626	TM-1	3-79	A03	109733672	111574888	1.8412	A03	103347520	105299682	1.9522
CSSL2626	TM-1	3-79	A13	2021665	5371435	3.3498	A13	1991147	5415789	3.4246
CSSL2626	TM-1	3-79	D02	55321436	66976776	11.6553	D02	52870067	64590672	11.7206
CSSL2626	TM-1	3-79	D02	5504226	6717874	1.2136	D02	5906311	7091104	1.1848
CSSL2626	TM-1	3-79	D02	67240198	68359980	1.1198	D02	65147167	66195446	1.0483
CSSL2626	TM-1	3-79	D03	3416912	53456566	50.0397	D03	3429624	50593460	47.1638
CSSL2626	TM-1	3-79	D08	62400769	66800764	4.4	D08	59138706	63619233	4.4805
CSSL2626	TM-1	3-79	D09	45401782	50789229	5.3874	D09	44550711	50158255	5.6075
CSSL2626	TM-1	3-79	D11	54184559	56997347	2.8128	D11	52006273	54757573	2.7513
CSSL2626	TM-1	3-79	D13	55737048	61183446	5.4464	D13	51291557	56741220	5.4497
CSSL2626	TM-1	3-79	D13	362	3074794	3.0744	D13	7846	2882603	2.8748
CSSL2627	TM-1	3-79	A01	67388115	68777079	1.389	A01	65406414	66589717	1.1833
CSSL2627	TM-1	3-79	A01	57686066	58860194	1.1741	A01	55351002	56541976	1.191
CSSL2627	TM-1	3-79	A01	61460570	62446434	0.9859	A01	59096776	60132583	1.0358
CSSL2627	TM-1	3-79	A02	9472599	103879388	94.4068	A02	9688637	95694204	86.0056
CSSL2627	TM-1	3-79	A10	113069150	115091619	2.0225	A10	108357388	110298925	1.9415
CSSL2627	TM-1	3-79	A11	53560783	109558802	55.998	A11	51296565	100280583	48.984
CSSL2627	TM-1	3-79	D03	47470070	48821363	1.3513	D03	44942534	46268194	1.3257
CSSL2627	TM-1	3-79	D10	912300	3782584	2.8703	D10	875024	3730040	2.855
CSSL2627	TM-1	3-79	D11	54230826	56997605	2.7668	D11	52006273	54757573	2.7513
CSSL2627	TM-1	3-79	D11	51561585	53878131	2.3165	D11	49257395	51580739	2.3233
CSSL2628	TM-1	3-79	A02	11108304	107538895	96.4306	A02	11369914	99446967	88.0771
CSSL2628	TM-1	3-79	A03	385	4020584	4.0202	A03	44751	3684967	3.6402
CSSL2628	TM-1	3-79	A05	29100056	31676618	2.5766	A05	27890536	30549446	2.6589
CSSL2628	TM-1	3-79	A13	104574339	108110990	3.5367	A13	103405406	106889194	3.4838
CSSL2628	TM-1	3-79	D04	10232625	11180566	0.9479	D04	9948352	10946870	0.9985
CSSL2628	TM-1	3-79	D07	51489475	58415553	6.9261	D07	49424867	56378148	6.9533
CSSL2628	TM-1	3-79	D09	6291854	36336913	30.0451	D09	6262873	35158064	28.8952
CSSL2628	TM-1	3-79	D09	49026819	51999997	2.9732	D09	48352500	51496006	3.1435
CSSL2628	TM-1	3-79	D10	11924559	46134160	34.2096	D10	11546384	43772409	32.226
CSSL2628	TM-1	3-79	D11	54230428	56997583	2.7672	D11	52006273	54757573	2.7513
CSSL2628	TM-1	3-79	D11	69265057	71350969	2.0859	D11	67343231	68256793	0.9136
CSSL2628	TM-1	3-79	D13	56743115	62998575	6.2555	D13	52271081	58808994	6.5379
CSSL2629	TM-1	3-79	A01	62273127	64235320	1.9622	A01	60017150	62028704	2.0116
CSSL2629	TM-1	3-79	A01	47684211	49428515	1.7443	A01	45524220	47199319	1.6751
CSSL2629	TM-1	3-79	A01	104580435	106270383	1.6899	A01	101930334	103663659	1.7333
CSSL2629	TM-1	3-79	A01	71392317	73043187	1.6509	A01	69247427	70910322	1.6629
CSSL2629	TM-1	3-79	A01	54182696	55435117	1.2524	A01	51268416	53154010	1.8856
CSSL2629	TM-1	3-79	A01	42604529	43727224	1.1227	A01	41043852	41852845	0.809
CSSL2629	TM-1	3-79	A03	13881922	15702916	1.821	A03	13446659	15256833	1.8102
CSSL2629	TM-1	3-79	A04	620	8113996	8.1134	A04	140559	8053375	7.9128
CSSL2629	TM-1	3-79	A08	92172411	99356207	7.1838	A08	86130661	93114031	6.9834
CSSL2629	TM-1	3-79	A08	2512655	4447783	1.9351	A08	2683334	4605217	1.9219
CSSL2629	TM-1	3-79	A12	79198300	91663965	12.4657	A12	72696994	85939826	13.2428
CSSL2629	TM-1	3-79	D02	67269014	69775097	2.5061	D02	65147167	67613456	2.4663
CSSL2629	TM-1	3-79	D07	4925	1779791	1.7749	D07	3321	1780274	1.777
CSSL2629	TM-1	3-79	D08	19139	2177472	2.1583	D08	90889	1957352	1.8665
CSSL2629	TM-1	3-79	D09	43943169	48339899	4.3967	D09	43075897	47703978	4.6281
CSSL2629	TM-1	3-79	D11	54183712	57699197	3.5155	D11	51961812	55413898	3.4521
CSSL2629	TM-1	3-79	D11	58211337	59225108	1.0138	D11	56021959	56915342	0.8934
CSSL2630	TM-1	3-79	A09	78847900	80056746	1.2088	A09	73500482	74583855	1.0834
CSSL2630	TM-1	3-79	A10	7147561	11676450	4.5289	A10	7310888	11815697	4.5048
CSSL2630	TM-1	3-79	D03	44653723	50420704	5.767	D03	42111218	48019909	5.9087
CSSL2630	TM-1	3-79	D10	46013135	55899869	9.8867	D10	43735267	53352398	9.6171
CSSL2630	TM-1	3-79	D11	54230428	56997728	2.7673	D11	52006273	54757573	2.7513
CSSL2631	TM-1	3-79	A01	26721	17768807	17.7421	A01	13433	17560846	17.5474
CSSL2631	TM-1	3-79	A03	13834430	15754247	1.9198	A03	13443471	15307901	1.8644
CSSL2631	TM-1	3-79	A10	2951881	10757197	7.8053	A10	3145352	10859605	7.7143
CSSL2631	TM-1	3-79	D02	5451478	6682122	1.2306	D02	5906311	7091104	1.1848
CSSL2631	TM-1	3-79	D03	3416440	50757284	47.3408	D03	3429624	48354161	44.9245
CSSL2631	TM-1	3-79	D08	62424099	66801641	4.3775	D08	59138706	63619233	4.4805
CSSL2631	TM-1	3-79	D11	54230826	56711336	2.4805	D11	52006273	54393839	2.3876
CSSL2631	TM-1	3-79	D13	6844	1279096	1.2723	D13	7846	1083528	1.0757
CSSL2632	TM-1	3-79	A10	2447896	4700387	2.2525	A10	2570480	4826917	2.2564
CSSL2632	TM-1	3-79	A12	100767623	101957055	1.1894	A12	95452965	96669588	1.2166
CSSL2632	TM-1	3-79	D03	2608815	4295285	1.6865	D03	2710633	4210422	1.4998
CSSL2632	TM-1	3-79	D05	5420132	11604617	6.1845	D05	5542458	11753596	6.2111
CSSL2632	TM-1	3-79	D11	6452215	10673645	4.2214	D11	6386162	10672594	4.2864
CSSL2632	TM-1	3-79	D11	54184559	56974351	2.7898	D11	52006273	54757573	2.7513
CSSL2633	TM-1	3-79	A03	109798340	111582201	1.7839	A03	103470717	105299682	1.829
CSSL2633	TM-1	3-79	A03	13881922	15077450	1.1955	A03	13446659	14583844	1.1372
CSSL2633	TM-1	3-79	A09	80984996	83203225	2.2182	A09	75601272	77911653	2.3104
CSSL2633	TM-1	3-79	A13	2003966	3667994	1.664	A13	1991147	3574178	1.583
CSSL2633	TM-1	3-79	D02	5452252	6697291	1.245	D02	5852819	7091104	1.2383
CSSL2633	TM-1	3-79	D09	37707584	39057921	1.3503	D09	36650344	37832177	1.1818
CSSL2633	TM-1	3-79	D11	54230428	56997728	2.7673	D11	52006273	54757573	2.7513
CSSL2633	TM-1	3-79	D12	45178863	46436477	1.2576	D12	42989010	44092583	1.1036
CSSL2633	TM-1	3-79	D13	6844	2251270	2.2444	D13	7846	2121926	2.1141
CSSL2634	TM-1	Hai7124	A07	1444751	9360698	7.9159	A07	1559850	9507032	7.9472
CSSL2634	TM-1	Hai7124	D04	10126128	12445733	2.3196	D04	9815347	12158865	2.3435
CSSL2635	TM-1	3-79	A03	13834430	15791636	1.9572	A03	13443471	15327930	1.8845
CSSL2635	TM-1	3-79	A05	1720140	3519353	1.7992	A05	1705071	3289476	1.5844
CSSL2635	TM-1	3-79	A08	92980877	99289663	6.3088	A08	87063069	93048002	5.9849
CSSL2635	TM-1	3-79	D03	2640543	51447659	48.8071	D03	8233429	48837362	40.6039
CSSL2635	TM-1	3-79	D06	62002799	65225938	3.2231	D06	59605742	62713862	3.1081
CSSL2635	TM-1	3-79	D10	20037204	57868884	37.8317	D10	20152661	55806559	35.6539
CSSL2635	TM-1	3-79	D11	54184559	56997583	2.813	D11	52006273	54757573	2.7513
CSSL2635	TM-1	3-79	D13	4308453	7117244	2.8088	D13	4041211	6695433	2.6542
CSSL2636	TM-1	Hai7124	A01	6720145	117282253	110.562	A01	6856781	114699466	107.843
CSSL2636	TM-1	Hai7124	A02	7442656	100118460	92.6758	A02	7626986	94118383	86.4914
CSSL2636	TM-1	Hai7124	A02	103469783	107005812	3.536	A02	97377020	100792881	3.4159
CSSL2636	TM-1	Hai7124	D04	10126128	12445733	2.3196	D04	9815347	12158865	2.3435
CSSL2636	TM-1	Hai7124	D05	24027481	27273736	3.2463	D05	24328362	27467918	3.1396
CSSL2636	TM-1	Hai7124	D07	51002898	55375754	4.3729	D07	49737430	53982302	4.2449
CSSL2637	TM-1	3-79	A01	42605837	43654664	1.0488	A01	41043852	41775702	0.7319
CSSL2637	TM-1	3-79	A02	70640480	70770352	0.1299	A02	65434579	65482101	0.0475
CSSL2637	TM-1	3-79	A03	109927574	111073705	1.1461	A03	103587512	104742873	1.1554
CSSL2637	TM-1	3-79	A05	22985264	27692068	4.7068	A05	22801941	26458378	3.6564
CSSL2637	TM-1	3-79	A06	124860212	126486135	1.6259	A06	113616956	115133104	1.5161
CSSL2637	TM-1	3-79	A07	89006115	90619799	1.6137	A07	84943580	86713790	1.7702
CSSL2637	TM-1	3-79	A10	112845674	115091619	2.2459	A10	108161302	110298925	2.1376
CSSL2637	TM-1	3-79	A12	37523	9806511	9.769	A12	14673	10185816	10.1711
CSSL2637	TM-1	3-79	A13	102795302	103759007	0.9637	A13	101743287	102673791	0.9305
CSSL2637	TM-1	3-79	D10	12040849	58209499	46.1687	D10	9167875	55885118	46.7172
CSSL2637	TM-1	3-79	D11	54230428	56997728	2.7673	D11	52006273	54735541	2.7293
CSSL2638	TM-1	3-79	A01	62445941	64193148	1.7472	A01	60146505	62022421	1.8759
CSSL2638	TM-1	3-79	A01	64344294	65553214	1.2089	A01	62242655	63349919	1.1073
CSSL2638	TM-1	3-79	A02	68310	4599970	4.5317	A02	1	4504129	4.5041
CSSL2638	TM-1	3-79	A07	702889	12446221	11.7433	A07	521697	13102478	12.5808
CSSL2638	TM-1	3-79	A08	6777525	95139835	88.3623	A08	7180009	89193345	82.0133
CSSL2638	TM-1	3-79	D09	44848338	50407256	5.5589	D09	44008380	49773475	5.7651
CSSL2638	TM-1	3-79	D11	54230428	56997347	2.7669	D11	52006273	54757573	2.7513
CSSL2639	TM-1	3-79	A05	18427545	23221165	4.7936	A05	18240009	23022840	4.7828
CSSL2639	TM-1	3-79	A06	19075554	118291849	99.2163	A06	18634050	106602598	87.9685
CSSL2639	TM-1	3-79	D02	22020101	65717788	43.6977	D02	21535354	63430243	41.8949
CSSL2639	TM-1	3-79	D02	15622171	19719838	4.0977	D02	16007200	19906480	3.8993
CSSL2639	TM-1	3-79	D02	12700084	15419984	2.7199	D02	13090127	15764297	2.6742
CSSL2639	TM-1	3-79	D02	20002212	21379637	1.3774	D02	20123309	21419200	1.2959
CSSL2639	TM-1	3-79	D02	9524708	10699660	1.175	D02	10099492	11248560	1.1491
CSSL2639	TM-1	3-79	D10	1803622	10780854	8.9772	D10	1738651	10367434	8.6288
CSSL2639	TM-1	3-79	D11	54230428	56790570	2.5601	D11	52006273	54393839	2.3876
CSSL2640	TM-1	3-79	A02	4134864	69426484	65.2916	A02	4213961	65912714	61.6988
CSSL2640	TM-1	3-79	A02	69521634	104920495	35.3989	A02	65172319	96575031	31.4027
CSSL2640	TM-1	3-79	A03	13834430	15754247	1.9198	A03	13443471	15307901	1.8644
CSSL2640	TM-1	3-79	A06	18806971	19828217	1.0212	A06	18353946	19397352	1.0434
CSSL2640	TM-1	3-79	A07	92866915	96598120	3.7312	A07	89107570	92722580	3.615
CSSL2640	TM-1	3-79	D03	2128513	48838244	46.7097	D03	2925141	46330690	43.4055
CSSL2640	TM-1	3-79	D05	58293760	59783418	1.4897	D05	58922424	60394058	1.4716
CSSL2640	TM-1	3-79	D06	2205753	50249184	48.0434	D06	2330285	47456834	45.1266
CSSL2640	TM-1	3-79	D11	54208473	56997728	2.7893	D11	52006273	54757573	2.7513
CSSL2640	TM-1	3-79	D13	639203	5505624	4.8664	D13	514019	5118090	4.6041
CSSL2641	TM-1	3-79	A01	89732153	91296522	1.5644	A01	87431051	89206976	1.7759
CSSL2641	TM-1	3-79	A01	111942078	113270599	1.3285	A01	109365403	110700573	1.3352
CSSL2641	TM-1	3-79	A03	13982780	15702916	1.7201	A03	13558942	15256833	1.6979
CSSL2641	TM-1	3-79	A06	18146985	19679178	1.5322	A06	17781474	19239833	1.4584
CSSL2641	TM-1	3-79	A08	92169932	99409201	7.2393	A08	86130661	93125445	6.9948
CSSL2641	TM-1	3-79	D04	10126128	11327293	1.2012	D04	9858526	11079274	1.2207
CSSL2641	TM-1	3-79	D11	52850164	58083049	5.2329	D11	50563751	55846132	5.2824
CSSL2641	TM-1	3-79	D11	58140547	59355240	1.2147	D11	55978512	56915342	0.9368
CSSL2641	TM-1	3-79	D12	45121668	46438402	1.3167	D12	42989010	44092583	1.1036
CSSL2642	TM-1	3-79	A01	63254850	64137039	0.8822	A01	60830377	61963648	1.1333
CSSL2642	TM-1	3-79	A02	6584327	45852809	39.2685	A02	6903439	45262017	38.3586
CSSL2642	TM-1	3-79	A04	81403835	84759945	3.3561	A04	75319245	78486308	3.1671
CSSL2642	TM-1	3-79	A08	92172411	99288998	7.1166	A08	86130661	93048002	6.9173
CSSL2642	TM-1	3-79	A10	5957721	11672107	5.7144	A10	6146634	11812025	5.6654
CSSL2642	TM-1	3-79	D02	5431372	6708088	1.2767	D02	5825946	7091104	1.2652
CSSL2642	TM-1	3-79	D07	2888876	5516509	2.6276	D07	3070505	5763917	2.6934
CSSL2642	TM-1	3-79	D09	47634919	49799317	2.1644	D09	46920143	48957273	2.0371
CSSL2642	TM-1	3-79	D11	54230428	56997728	2.7673	D11	52006273	54757573	2.7513
CSSL2642	TM-1	3-79	D11	1104243	3124194	2.02	D11	1174617	3147218	1.9726
CSSL2642	TM-1	3-79	D12	1582108	6265467	4.6834	D12	1644621	6179369	4.5347
CSSL2642	TM-1	3-79	D12	599	1039522	1.0389	D12	22889	1045328	1.0224
CSSL2643	TM-1	3-79	A01	108401614	113044958	4.6433	A01	105861434	110427130	4.5657
CSSL2643	TM-1	3-79	A02	29293	1779655	1.7504	A02	1	1754149	1.7541
CSSL2643	TM-1	3-79	A07	94723335	96598120	1.8748	A07	90859069	92722580	1.8635
CSSL2643	TM-1	3-79	A13	5294505	14727679	9.4332	A13	5557247	14217395	8.6601
CSSL2643	TM-1	3-79	D07	33252992	58415553	25.1626	D07	33134196	56424238	23.29
CSSL2643	TM-1	3-79	D08	59745597	62417820	2.6722	D08	56410339	59077059	2.6667
CSSL2643	TM-1	3-79	D11	62128644	67876674	5.748	D11	59633564	65672285	6.0387
CSSL2643	TM-1	3-79	D11	54230428	56997728	2.7673	D11	52006273	54757573	2.7513
CSSL2644	TM-1	3-79	A03	13881922	15702408	1.8205	A03	13446659	15256325	1.8097
CSSL2644	TM-1	3-79	A05	28323553	37569415	9.2459	A05	27149078	36597365	9.4483
CSSL2644	TM-1	3-79	D01	55694671	60170269	4.4756	D01	54066551	58489426	4.4229
CSSL2644	TM-1	3-79	D02	60180334	68925891	8.7456	D02	57779289	66777165	8.9979
CSSL2644	TM-1	3-79	D02	5451478	6713260	1.2618	D02	5906311	7091104	1.1848
CSSL2644	TM-1	3-79	D08	62400769	66683861	4.2831	D08	59138706	63540165	4.4015
CSSL2644	TM-1	3-79	D11	54218367	56997728	2.7794	D11	52006273	54757573	2.7513
CSSL2644	TM-1	3-79	D12	39904381	46316487	6.4121	D12	37629794	43962947	6.3332
CSSL2644	TM-1	3-79	D12	59243674	61456776	2.2131	D12	56544196	58735973	2.1918
CSSL2645	TM-1	Hai7124	A06	4254031	19818755	15.5647	A06	4316862	19455916	15.1391
CSSL2645	TM-1	Hai7124	A13	2881181	14255569	11.3744	A13	2800312	13942703	11.1424
CSSL2645	TM-1	Hai7124	D03	373627	2514146	2.1405	D03	396267	2372114	1.9758
CSSL2645	TM-1	Hai7124	D04	2741361	5917764	3.1764	D04	2637824	5333257	2.6954
CSSL2645	TM-1	Hai7124	D04	10126128	12445798	2.3197	D04	9815347	12158865	2.3435
CSSL2645	TM-1	Hai7124	D06	9334	2931177	2.9218	D06	12422	2858800	2.8464
CSSL2645	TM-1	Hai7124	D10	55815803	60672208	4.8564	D10	54617269	59274506	4.6572
CSSL2645	TM-1	Hai7124	D11	16115720	54393451	38.2777	D11	16217302	55045555	38.8283
CSSL2645	TM-1	Hai7124	D11	10229734	11319831	1.0901	D11	10173953	11273037	1.0991
CSSL2645	TM-1	Hai7124	D13	34388632	60115230	25.7266	D13	31615196	56878742	25.2635
CSSL2646	TM-1	3-79	A01	62350761	65579144	3.2284	A01	60059824	63375849	3.316
CSSL2646	TM-1	3-79	A05	100700195	108042685	7.3425	A05	93219970	99877480	6.6575
CSSL2646	TM-1	3-79	A05	26296707	29009428	2.7127	A05	25164685	27785050	2.6204
CSSL2646	TM-1	3-79	A06	18806692	19862020	1.0553	A06	18353807	19431119	1.0773
CSSL2646	TM-1	3-79	A08	10549755	110639780	100.09	A08	10880655	104202876	93.3222
CSSL2646	TM-1	3-79	A13	2828640	6779783	3.9511	A13	2807493	6901628	4.0941
CSSL2646	TM-1	3-79	D06	1840012	49611283	47.7713	D06	1963411	46816411	44.853
CSSL2646	TM-1	3-79	D11	54184559	56997728	2.8132	D11	52006273	54757573	2.7513
CSSL2646	TM-1	3-79	D13	19323598	46599798	27.2762	D13	19043834	42163208	23.1194
CSSL2647	TM-1	Hai7124	A01	67337458	68796256	1.4588	A01	65348151	66748421	1.4003
CSSL2647	TM-1	Hai7124	A01	57772162	58849649	1.0775	A01	56104714	57199316	1.0946
CSSL2647	TM-1	Hai7124	A11	21664770	114067338	92.4026	A11	21605117	108062265	86.4571
CSSL2647	TM-1	Hai7124	A13	107733837	110367385	2.6335	A13	110328926	112958958	2.63
CSSL2647	TM-1	Hai7124	D04	10126356	12528951	2.4026	D04	9815347	12210916	2.3956
CSSL2647	TM-1	Hai7124	D10	7904392	15737828	7.8334	D10	8042449	16000025	7.9576
CSSL2647	TM-1	Hai7124	D13	3218617	13470916	10.2523	D13	3180235	13000210	9.82
CSSL2648	TM-1	3-79	A01	111033931	116542347	5.5084	A01	108439295	114037638	5.5983
CSSL2648	TM-1	3-79	A05	21537700	24001314	2.4636	A05	21333494	23820811	2.4873
CSSL2648	TM-1	3-79	A07	7794977	20120176	12.3252	A07	8179523	20664606	12.4851
CSSL2648	TM-1	3-79	A10	106549234	111941948	5.3927	A10	100715907	106941647	6.2257
CSSL2648	TM-1	3-79	D11	54230826	56790933	2.5601	D11	52006273	54393839	2.3876
CSSL2648	TM-1	3-79	D11	63125892	65513531	2.3876	D11	60294169	63345189	3.051
CSSL2649	TM-1	3-79	A04	176	7593942	7.5938	A04	140559	7597033	7.4565
CSSL2649	TM-1	3-79	A06	745519	3796385	3.0509	A06	677075	3726487	3.0494
CSSL2649	TM-1	3-79	A09	7088992	41710553	34.6216	A09	7308560	35636456	28.3279
CSSL2649	TM-1	3-79	A11	12714837	17418635	4.7038	A11	12613903	16956711	4.3428
CSSL2649	TM-1	3-79	A13	1006365	3279368	2.273	A13	995661	3219785	2.2241
CSSL2649	TM-1	3-79	D04	1219986	8493255	7.2733	D04	1097541	7955852	6.8583
CSSL2649	TM-1	3-79	D05	13062373	14359999	1.2976	D05	13290279	14658685	1.3684
CSSL2649	TM-1	3-79	D11	59840164	69756297	9.9161	D11	56955378	67826680	10.8713
CSSL2649	TM-1	3-79	D11	54184559	56997728	2.8132	D11	52006273	54757573	2.7513
CSSL2650	TM-1	Hai7124	A11	118657646	120557844	1.9002	A11	113625870	115394780	1.7689
CSSL2650	TM-1	Hai7124	D04	10126356	12445798	2.3194	D04	9815347	12158865	2.3435
CSSL2650	TM-1	Hai7124	D11	14655376	61009169	46.3538	D11	14642517	61534608	46.8921
CSSL2651	TM-1	3-79	D11	54184559	56790393	2.6058	D11	52006273	54393839	2.3876
CSSL2652	TM-1	3-79	A01	89801029	91296859	1.4958	A01	87502200	89206976	1.7048
CSSL2652	TM-1	3-79	A01	67384104	68777079	1.393	A01	65406414	66589717	1.1833
CSSL2652	TM-1	3-79	A08	94703147	99409379	4.7062	A08	88849192	93125445	4.2763
CSSL2652	TM-1	3-79	A11	74889933	75894846	1.0049	A11	72794371	73911072	1.1167
CSSL2652	TM-1	3-79	D02	5621188	6583864	0.9627	D02	6009536	6667130	0.6576
CSSL2652	TM-1	3-79	D04	10232518	11333358	1.1008	D04	9948352	11079274	1.1309
CSSL2652	TM-1	3-79	D11	54230428	56974237	2.7438	D11	52006273	54757573	2.7513
CSSL2652	TM-1	3-79	D11	51573544	53877826	2.3043	D11	49257790	51580739	2.323
CSSL2652	TM-1	3-79	D11	58247610	59455068	1.2075	D11	56058501	56915342	0.8568
CSSL2652	TM-1	3-79	D12	45160391	46418811	1.2584	D12	42989010	44092583	1.1036
CSSL2653	TM-1	3-79	A01	113147383	118174100	5.0267	A01	110568996	115592915	5.0239
CSSL2653	TM-1	3-79	A01	108262765	110239835	1.9771	A01	105695866	107625522	1.9297
CSSL2653	TM-1	3-79	A03	13881922	15703116	1.8212	A03	13446659	15257033	1.8104
CSSL2653	TM-1	3-79	A04	3231749	4898234	1.6665	A04	3740856	5105220	1.3644
CSSL2653	TM-1	3-79	A05	109235965	110844095	1.6081	A05	101079734	102774816	1.6951
CSSL2653	TM-1	3-79	A07	856740	2089780	1.233	A07	1025544	2299809	1.2743
CSSL2653	TM-1	3-79	A08	2512655	7119151	4.6065	A08	2683334	7437659	4.7543
CSSL2653	TM-1	3-79	A08	96367737	99395188	3.0275	A08	89965420	93125445	3.16
CSSL2653	TM-1	3-79	A08	93160656	95134834	1.9742	A08	87261874	89301010	2.0391
CSSL2653	TM-1	3-79	A12	80626393	82043455	1.4171	A12	74149193	75616676	1.4675
CSSL2653	TM-1	3-79	D01	59328145	61444680	2.1165	D01	57692229	59709293	2.0171
CSSL2653	TM-1	3-79	D02	68148648	69764378	1.6157	D02	66011737	67613456	1.6017
CSSL2653	TM-1	3-79	D05	60076900	61859909	1.783	D05	60753480	62142688	1.3892
CSSL2653	TM-1	3-79	D07	51254403	58415082	7.1607	D07	49128458	56378148	7.2497
CSSL2653	TM-1	3-79	D09	44623621	48815661	4.192	D09	43780138	48139489	4.3594
CSSL2653	TM-1	3-79	D11	54184559	56997347	2.8128	D11	52006273	54757573	2.7513
CSSL2653	TM-1	3-79	D12	45280011	46553986	1.274	D12	42989010	44242788	1.2538
CSSL2654	TM-1	3-79	A03	13834457	15702408	1.868	A03	13443471	15256325	1.8129
CSSL2654	TM-1	3-79	A08	3749	2285651	2.2819	A08	20574	2364202	2.3436
CSSL2654	TM-1	3-79	A11	946	3679483	3.6785	A11	39955	3404694	3.3647
CSSL2654	TM-1	3-79	D02	60390814	65701661	5.3108	D02	57983751	63430243	5.4465
CSSL2654	TM-1	3-79	D03	837298	49537092	48.6998	D03	816968	47054869	46.2379
CSSL2654	TM-1	3-79	D04	4579	1681467	1.6769	D04	8060	1402896	1.3948
CSSL2654	TM-1	3-79	D06	2900452	50739190	47.8387	D06	2971360	47931586	44.9602
CSSL2654	TM-1	3-79	D09	37995832	49513004	11.5172	D09	36831514	48828779	11.9973
CSSL2654	TM-1	3-79	D11	54208473	56997728	2.7893	D11	52006273	54757573	2.7513
CSSL2655	TM-1	3-79	A01	9520010	75356772	65.8368	A01	9977826	73201118	63.2233
CSSL2655	TM-1	3-79	A01	26721	2972827	2.9461	A01	13433	2789900	2.7765
CSSL2655	TM-1	3-79	A01	104560218	106247302	1.6871	A01	101926201	103639605	1.7134
CSSL2655	TM-1	3-79	A03	13887636	15691035	1.8034	A03	13452374	15224604	1.7722
CSSL2655	TM-1	3-79	A09	81694848	83209668	1.5148	A09	76372182	77911653	1.5395
CSSL2655	TM-1	3-79	D01	55694671	60170269	4.4756	D01	54066551	58489426	4.4229
CSSL2655	TM-1	3-79	D02	48902131	64874023	15.9719	D02	46559477	62547671	15.9882
CSSL2655	TM-1	3-79	D02	5491238	6671567	1.1803	D02	5906311	7091104	1.1848
CSSL2655	TM-1	3-79	D04	10232518	11283021	1.0505	D04	9948352	11052024	1.1037
CSSL2655	TM-1	3-79	D05	60002349	62092544	2.0902	D05	60753480	62178565	1.4251
CSSL2655	TM-1	3-79	D11	54230428	56974333	2.7439	D11	52006273	54757573	2.7513
CSSL2655	TM-1	3-79	D12	4640595	6010264	1.3697	D12	4612788	5813739	1.201
CSSL2655	TM-1	3-79	D13	6787884	29699746	22.9119	D13	6572123	27296736	20.7246
CSSL2655	TM-1	3-79	D13	30667944	47718656	17.0507	D13	27360560	43232523	15.872
CSSL2656	TM-1	3-79	A01	62445967	63307586	0.8616	A01	60146516	61086751	0.9402
CSSL2656	TM-1	3-79	A08	92172411	99165792	6.9934	A08	86130661	92925156	6.7945
CSSL2656	TM-1	3-79	D04	11045179	12445220	1.4	D04	10834613	12225046	1.3904
CSSL2656	TM-1	3-79	D07	1708805	2973768	1.265	D07	1746198	3006113	1.2599
CSSL2656	TM-1	3-79	D08	40902081	65212169	24.3101	D08	37810361	61961555	24.1512
CSSL2656	TM-1	3-79	D08	4585771	10762883	6.1771	D08	4838662	11202780	6.3641
CSSL2656	TM-1	3-79	D10	60897156	62341269	1.4441	D10	58803225	60355835	1.5526
CSSL2656	TM-1	3-79	D11	53952236	56974351	3.0221	D11	51682498	54757573	3.0751
CSSL2657	TM-1	3-79	A01	57569966	60197836	2.6279	A01	55233822	57891485	2.6577
CSSL2657	TM-1	3-79	A01	62273127	64235310	1.9622	A01	60017150	62028704	2.0116
CSSL2657	TM-1	3-79	A01	104547540	106435717	1.8882	A01	101926201	103831417	1.9052
CSSL2657	TM-1	3-79	A01	47700291	49428515	1.7282	A01	45541043	47199319	1.6583
CSSL2657	TM-1	3-79	A01	67122012	68798373	1.6764	A01	64052345	66610900	2.5586
CSSL2657	TM-1	3-79	A01	71361012	72875144	1.5141	A01	69216138	70743552	1.5274
CSSL2657	TM-1	3-79	A01	54182696	55615633	1.4329	A01	51258887	53340476	2.0816
CSSL2657	TM-1	3-79	A03	13881922	15703116	1.8212	A03	13446659	15257033	1.8104
CSSL2657	TM-1	3-79	A08	92172411	99175241	7.0028	A08	86130661	92936220	6.8056
CSSL2657	TM-1	3-79	A11	41757716	69837281	28.0796	A11	40322745	65844125	25.5214
CSSL2657	TM-1	3-79	A11	21741317	41414240	19.6729	A11	21511448	40252174	18.7407
CSSL2657	TM-1	3-79	A11	79066280	96812646	17.7464	A11	68300913	86561238	18.2603
CSSL2657	TM-1	3-79	A11	73636466	78216767	4.5803	A11	69641876	74223218	4.5813
CSSL2657	TM-1	3-79	A12	85804975	97389320	11.5843	A12	79526675	91843534	12.3169
CSSL2657	TM-1	3-79	D02	67406915	68853850	1.4469	D02	65271565	66646923	1.3754
CSSL2657	TM-1	3-79	D04	9940865	11045320	1.1045	D04	9642961	10803727	1.1608
CSSL2657	TM-1	3-79	D08	53770638	59059996	5.2894	D08	50316621	55653969	5.3373
CSSL2657	TM-1	3-79	D08	59080221	62958838	3.8786	D08	55674704	59654994	3.9803
CSSL2657	TM-1	3-79	D11	51572961	56997728	5.4248	D11	49257395	54777072	5.5197
CSSL2657	TM-1	3-79	D11	4180434	8459942	4.2795	D11	4144476	8427211	4.2827
CSSL2657	TM-1	3-79	D12	45180050	46380075	1.2	D12	42989010	44072027	1.083
CSSL2658	TM-1	Hai7124	A05	36298562	96996474	60.6979	A05	37069644	93794269	56.7246
CSSL2658	TM-1	Hai7124	A11	111962361	112918558	0.9562	A11	106027039	106960460	0.9334
CSSL2658	TM-1	Hai7124	D01	484394	2057860	1.5735	D01	478082	2096980	1.6189
CSSL2658	TM-1	Hai7124	D04	10281835	13968124	3.6863	D04	9980971	13517379	3.5364
CSSL2658	TM-1	Hai7124	D11	25390198	67402311	42.0121	D11	25446308	67856110	42.4098
CSSL2659	TM-1	Hai7124	A05	6048743	10192542	4.1438	A05	6404921	10611299	4.2064
CSSL2659	TM-1	Hai7124	A10	93106135	106626688	13.5206	A10	88276465	102290665	14.0142
CSSL2659	TM-1	Hai7124	A13	106337119	108684901	2.3478	A13	108597149	111296266	2.6991
CSSL2659	TM-1	Hai7124	D04	10126128	12092143	1.966	D04	9815347	11805329	1.99
CSSL2659	TM-1	Hai7124	D08	56392598	58845708	2.4531	D08	54911745	57388362	2.4766
CSSL2660	TM-1	Hai7124	A12	103116411	107587765	4.4714	A12	97212325	101553543	4.3412
CSSL2660	TM-1	Hai7124	D04	10126356	12496183	2.3698	D04	9815347	12210916	2.3956
CSSL2662	TM-1	3-79	A01	89801029	91296859	1.4958	A01	87502200	89206976	1.7048
CSSL2662	TM-1	3-79	A01	62445967	63590199	1.1442	A01	60146516	61384399	1.2379
CSSL2662	TM-1	3-79	A08	94607500	99409379	4.8019	A08	88750488	93125445	4.375
CSSL2662	TM-1	3-79	A08	92172411	93169719	0.9973	A08	86130661	87256609	1.1259
CSSL2662	TM-1	3-79	D02	5451478	6739801	1.2883	D02	5852819	7091104	1.2383
CSSL2662	TM-1	3-79	D11	52033311	59525569	7.4923	D11	49772415	56915342	7.1429
CSSL2662	TM-1	3-79	D12	45121668	46435799	1.3141	D12	42989010	44092583	1.1036
CSSL2663	TM-1	3-79	A01	22066584	74052248	51.9857	A01	21916219	71868637	49.9524
CSSL2663	TM-1	3-79	A03	13887674	15085595	1.1979	A03	13452412	14583844	1.1314
CSSL2663	TM-1	3-79	A04	2576536	5219870	2.6433	A04	3020860	5430596	2.4097
CSSL2663	TM-1	3-79	A07	6900099	8799431	1.8993	A07	7223014	9006707	1.7837
CSSL2663	TM-1	3-79	A11	23546443	58191722	34.6453	A11	23346728	55349362	32.0026
CSSL2663	TM-1	3-79	A12	102384134	107587765	5.2036	A12	97192719	102039274	4.8466
CSSL2663	TM-1	3-79	D08	64867093	69077291	4.2102	D08	61695891	65974242	4.2784
CSSL2663	TM-1	3-79	D10	3500976	15946460	12.4455	D10	3496448	15678127	12.1817
CSSL2663	TM-1	3-79	D11	63495972	67829803	4.3338	D11	61068133	65641873	4.5737
CSSL2663	TM-1	3-79	D11	54256338	56997583	2.7412	D11	52006273	54757573	2.7513
CSSL2663	TM-1	3-79	D13	53670994	55692012	2.021	D13	49265796	51054166	1.7884
CSSL2664	TM-1	3-79	A01	62755733	63590551	0.8348	A01	60457893	61384406	0.9265
CSSL2664	TM-1	3-79	A04	80893640	87684273	6.7906	A04	74915710	81533698	6.618
CSSL2664	TM-1	3-79	A05	19174671	21956877	2.7822	A05	18925914	21751260	2.8253
CSSL2664	TM-1	3-79	A05	1732822	3397381	1.6646	A05	1705071	3166479	1.4614
CSSL2664	TM-1	3-79	A08	92172411	99265715	7.0933	A08	86130661	93020047	6.8894
CSSL2664	TM-1	3-79	A08	3744915	5944876	2.2	A08	4066720	6145548	2.0788
CSSL2664	TM-1	3-79	D11	54230428	56711237	2.4808	D11	52006273	54393839	2.3876
CSSL2665	TM-1	3-79	A01	104520230	106774107	2.2539	A01	101860329	104178770	2.3184
CSSL2665	TM-1	3-79	A01	62273127	64235055	1.9619	A01	60017150	62028704	2.0116
CSSL2665	TM-1	3-79	A01	108262765	110181023	1.9183	A01	105695866	107553385	1.8575
CSSL2665	TM-1	3-79	A01	47684211	49428515	1.7443	A01	45524220	47199319	1.6751
CSSL2665	TM-1	3-79	A01	71392317	72875144	1.4828	A01	69247427	70743552	1.4961
CSSL2665	TM-1	3-79	A01	54199307	55503270	1.304	A01	51268416	53233409	1.965
CSSL2665	TM-1	3-79	A01	56423005	57711406	1.2884	A01	54108870	55376703	1.2678
CSSL2665	TM-1	3-79	A01	42605604	43654664	1.0491	A01	41043852	41775702	0.7319
CSSL2665	TM-1	3-79	A07	13201	2378409	2.3652	A07	64526	2443297	2.3788
CSSL2665	TM-1	3-79	A08	92189884	99409379	7.2195	A08	86144571	93125445	6.9809
CSSL2665	TM-1	3-79	A11	1322	1483028	1.4817	A11	55425	1202395	1.147
CSSL2665	TM-1	3-79	A12	98078626	100779849	2.7012	A12	92576064	95410219	2.8342
CSSL2665	TM-1	3-79	D01	8021	2516055	2.508	D01	94716	2644635	2.5499
CSSL2665	TM-1	3-79	D02	63900507	65101295	1.2008	D02	61619738	62835731	1.216
CSSL2665	TM-1	3-79	D04	55400007	56911089	1.5111	D04	50986393	52448074	1.4617
CSSL2665	TM-1	3-79	D07	51083829	53092561	2.0087	D07	47843255	50784693	2.9414
CSSL2665	TM-1	3-79	D09	49852652	51999997	2.1473	D09	49302981	51496006	2.193
CSSL2665	TM-1	3-79	D10	75	13419866	13.4198	D10	16303	13017868	13.0016
CSSL2665	TM-1	3-79	D11	54230826	56790393	2.5596	D11	52006273	54393839	2.3876
CSSL2665	TM-1	3-79	D12	45141161	46431416	1.2903	D12	42989010	44092583	1.1036
CSSL2665	TM-1	3-79	D13	57088921	60965297	3.8764	D13	52644193	56446907	3.8027
CSSL2666	TM-1	3-79	A01	115803474	118174100	2.3706	A01	113444421	115592915	2.1485
CSSL2666	TM-1	3-79	A13	3787870	5455845	1.668	A13	3821954	5349403	1.5274
CSSL2666	TM-1	3-79	D04	55841816	56929263	1.0874	D04	51453228	52448827	0.9956
CSSL2666	TM-1	3-79	D11	54230428	56973047	2.7426	D11	52006273	54756659	2.7504
CSSL2667	TM-1	3-79	A08	92172411	99165579	6.9932	A08	86130661	92925156	6.7945
CSSL2667	TM-1	3-79	A08	121189242	125049753	3.8605	A08	115825398	119864477	4.0391
CSSL2667	TM-1	3-79	A12	106537513	107587765	1.0503	A12	101083109	102039274	0.9562
CSSL2667	TM-1	3-79	D02	5504289	6658803	1.1545	D02	5906311	7064426	1.1581
CSSL2667	TM-1	3-79	D07	52750905	55414669	2.6638	D07	50745871	53314636	2.5688
CSSL2667	TM-1	3-79	D11	17280753	21058230	3.7775	D11	17462946	21240446	3.7775
CSSL2667	TM-1	3-79	D11	54184559	56997728	2.8132	D11	52006273	54757573	2.7513
CSSL2668	TM-1	3-79	A01	4580055	15792143	11.2121	A01	4608545	15645305	11.0368
CSSL2668	TM-1	3-79	A01	62351658	64137038	1.7854	A01	60060721	61963647	1.9029
CSSL2668	TM-1	3-79	A01	64615199	65517634	0.9024	A01	62450757	63314339	0.8636
CSSL2668	TM-1	3-79	A08	2802792	118535341	115.733	A08	2988377	113012579	110.024
CSSL2668	TM-1	3-79	A08	119946410	122234918	2.2885	A08	114489593	116801200	2.3116
CSSL2668	TM-1	3-79	A09	55473854	60399597	4.9257	A09	50261129	54777885	4.5168
CSSL2668	TM-1	3-79	A11	106867290	109578196	2.7109	A11	97372467	100280583	2.9081
CSSL2668	TM-1	3-79	D03	48235220	52232767	3.9975	D03	45685288	49582940	3.8977
CSSL2668	TM-1	3-79	D07	448888	11554629	11.1057	D07	442142	12007379	11.5652
CSSL2668	TM-1	3-79	D10	5122229	8800000	3.6778	D10	5229502	8506114	3.2766
CSSL2668	TM-1	3-79	D11	52534026	59455198	6.9212	D11	50228133	56915342	6.6872
CSSL2669	TM-1	3-79	A01	6987046	79957209	72.9702	A01	7330163	77524822	70.1947
CSSL2669	TM-1	3-79	A01	79998698	113370176	33.3715	A01	77566645	110715168	33.1485
CSSL2669	TM-1	3-79	A06	125411178	126485848	1.0747	A06	114059363	115133104	1.0737
CSSL2669	TM-1	3-79	A07	93863560	96597505	2.7339	A07	90134089	92722580	2.5885
CSSL2669	TM-1	3-79	A10	111828953	113079959	1.251	A10	106908592	108277591	1.369
CSSL2669	TM-1	3-79	D06	17145405	59039019	41.8936	D06	16913550	56436900	39.5234
CSSL2669	TM-1	3-79	D09	43069054	47975019	4.906	D09	42230047	47327469	5.0974
CSSL2669	TM-1	3-79	D10	58625517	60366618	1.7411	D10	56398027	58134441	1.7364
CSSL2669	TM-1	3-79	D11	16401688	20745414	4.3437	D11	16551561	21002016	4.4505
CSSL2669	TM-1	3-79	D11	54230428	56997728	2.7673	D11	52006273	54757573	2.7513
CSSL2669	TM-1	3-79	D13	56615262	64432248	7.817	D13	52177491	60313542	8.1361
CSSL2670	TM-1	3-79	A05	1766338	3498275	1.7319	A05	1752397	3217725	1.4653
CSSL2670	TM-1	3-79	A08	92172411	99265715	7.0933	A08	86130661	93020047	6.8894
CSSL2670	TM-1	3-79	A12	105711385	107587765	1.8764	A12	100200432	102039274	1.8388
CSSL2670	TM-1	3-79	D02	5451478	6669261	1.2178	D02	5906311	7091104	1.1848
CSSL2670	TM-1	3-79	D06	1879869	49611283	47.7314	D06	1963411	46816411	44.853
CSSL2670	TM-1	3-79	D11	54208792	56997728	2.7889	D11	52006273	54757573	2.7513
CSSL2670	TM-1	3-79	D12	1826891	3619452	1.7926	D12	1793365	3498482	1.7051
CSSL2671	TM-1	Hai7124	A03	2028423	5135772	3.1073	A03	2001617	4748394	2.7468
CSSL2671	TM-1	Hai7124	A12	98837657	104927257	6.0896	A12	92686522	98979032	6.2925
CSSL2671	TM-1	Hai7124	D04	10126128	12445798	2.3197	D04	9815347	12158865	2.3435
CSSL2671	TM-1	Hai7124	D11	27026908	62433770	35.4069	D11	27120651	62932379	35.8117
CSSL2671	TM-1	Hai7124	D11	66326385	68588070	2.2617	D11	66903317	69142121	2.2388
CSSL2672	TM-1	Hai7124	D04	10236415	12445220	2.2088	D04	9906828	12158865	2.252
CSSL2673	TM-1	Hai7124	A04	470	1490576	1.4901	A04	73901	1519187	1.4453
CSSL2673	TM-1	Hai7124	A12	102413295	104927257	2.514	A12	96434512	98979032	2.5445
CSSL2673	TM-1	Hai7124	D04	10126356	12445220	2.3189	D04	9815347	12158865	2.3435
CSSL2673	TM-1	Hai7124	D06	60865348	65196980	4.3316	D06	58475868	62630049	4.1542
CSSL2674	TM-1	Hai7124	A07	4721422	10473262	5.7518	A07	4878957	10838722	5.9598
CSSL2674	TM-1	Hai7124	D02	60264585	64874023	4.6094	D02	59203840	63781696	4.5779
CSSL2674	TM-1	Hai7124	D04	10126128	12445798	2.3197	D04	9815347	12158865	2.3435
CSSL2674	TM-1	Hai7124	D07	52763549	58328563	5.565	D07	51462572	56949242	5.4867
CSSL2674	TM-1	Hai7124	D11	15838093	59929723	44.0916	D11	15835116	60514108	44.679
CSSL2674	TM-1	Hai7124	D11	2338448	4965235	2.6268	D11	2431056	4870941	2.4399
CSSL2675	TM-1	Hai7124	A11	106580972	114067338	7.4864	A11	100568125	108062265	7.4941
CSSL2675	TM-1	Hai7124	D04	10126140	12445220	2.3191	D04	9815347	12158865	2.3435
CSSL2675	TM-1	Hai7124	D10	246	15737828	15.7376	D10	57656	16000025	15.9424
CSSL2675	TM-1	Hai7124	D13	3232063	8478512	5.2465	D13	3180235	8214329	5.0341
CSSL2676	TM-1	Hai7124	A03	109581278	110693893	1.1126	A03	105561718	106677426	1.1157
CSSL2676	TM-1	Hai7124	D01	59522521	61486676	1.9642	D01	58500284	60421265	1.921
CSSL2676	TM-1	Hai7124	D04	10126128	12445220	2.3191	D04	9815347	12158865	2.3435
CSSL2676	TM-1	Hai7124	D11	2220416	6027584	3.8072	D11	2364650	5920098	3.5554
CSSL2677	TM-1	Hai7124	A03	385	3218363	3.218	A03	42351	2924782	2.8824
CSSL2677	TM-1	Hai7124	D04	10236415	11283021	1.0466	D04	9906828	10993298	1.0865
CSSL2677	TM-1	Hai7124	D12	46635934	56458716	9.8228	D12	45708643	55479427	9.7708
CSSL2678	TM-1	Hai7124	A05	25924265	32102509	6.1782	A05	26327984	32478527	6.1505
CSSL2678	TM-1	Hai7124	A05	107890576	109295173	1.4046	A05	104624300	106074570	1.4503
CSSL2678	TM-1	Hai7124	D04	10126356	12445793	2.3194	D04	9815347	12158865	2.3435
CSSL2678	TM-1	Hai7124	D09	6468800	33664017	27.1952	D09	8042178	34588101	26.5459
CSSL2678	TM-1	Hai7124	D09	38302026	41720587	3.4186	D09	39781811	43243261	3.4615
CSSL2679	TM-1	Hai7124	A01	107333081	108239706	0.9066	A01	104802882	105710487	0.9076
CSSL2679	TM-1	Hai7124	A01	42751649	43557559	0.8059	A01	41103540	41879669	0.7761
CSSL2679	TM-1	Hai7124	A03	5408137	7361635	1.9535	A03	5161580	7013358	1.8518
CSSL2679	TM-1	Hai7124	A05	107337043	109672520	2.3355	A05	104075788	106440699	2.3649
CSSL2679	TM-1	Hai7124	A05	14229480	15894282	1.6648	A05	14651102	16327617	1.6765
CSSL2679	TM-1	Hai7124	A05	12858230	13843228	0.985	A05	13227780	15047167	1.8194
CSSL2679	TM-1	Hai7124	A08	94700292	99390509	4.6902	A08	89751436	94336771	4.5853
CSSL2679	TM-1	Hai7124	A08	109785052	110816140	1.0311	A08	104717500	105777318	1.0598
CSSL2679	TM-1	Hai7124	D04	10126128	12476110	2.35	D04	9815347	12187336	2.372
CSSL2679	TM-1	Hai7124	D09	45439272	46719766	1.2805	D09	47054694	48394729	1.34
CSSL2679	TM-1	Hai7124	D10	61400672	62587657	1.187	D10	60016700	61406924	1.3902
CSSL2679	TM-1	Hai7124	D11	10222149	11296759	1.0746	D11	10162020	11256028	1.094
CSSL2679	TM-1	Hai7124	D12	44906070	46091899	1.1858	D12	43922403	45102906	1.1805
CSSL2679	TM-1	Hai7124	D13	60742477	62377587	1.6351	D13	57559700	59137293	1.5776
CSSL2680	TM-1	Hai7124	A02	3196453	8079051	4.8826	A02	3352514	8223492	4.871
CSSL2680	TM-1	Hai7124	D01	8021	2570450	2.5624	D01	60729	2535768	2.475
CSSL2680	TM-1	Hai7124	D04	10126128	12445220	2.3191	D04	9815347	12158865	2.3435
CSSL2681	TM-1	Hai7124	A05	106211291	110844095	4.6328	A05	103153457	107683305	4.5298
CSSL2681	TM-1	Hai7124	D04	3653272	12445721	8.7925	D04	3476470	12158865	8.6824
CSSL2682	TM-1	Hai7124	A01	42733509	43737053	1.0035	A01	41088000	42076179	0.9882
CSSL2682	TM-1	Hai7124	A03	5396399	7361498	1.9651	A03	5161580	7013358	1.8518
CSSL2682	TM-1	Hai7124	A05	25620216	27595541	1.9753	A05	26033830	27985214	1.9514
CSSL2682	TM-1	Hai7124	A09	75443894	79590649	4.1468	A09	71504420	75470101	3.9657
CSSL2682	TM-1	Hai7124	A10	3539396	11411773	7.8724	A10	3626313	11308385	7.6821
CSSL2682	TM-1	Hai7124	A13	104397133	109257370	4.8602	A13	106689686	111857863	5.1682
CSSL2682	TM-1	Hai7124	D02	67584157	69736056	2.1519	D02	66655475	68832590	2.1771
CSSL2682	TM-1	Hai7124	D04	10126356	12445220	2.3189	D04	9815347	12157019	2.3417
CSSL2682	TM-1	Hai7124	D05	21609075	54920994	33.3119	D05	22007619	55871256	33.8636
CSSL2682	TM-1	Hai7124	D06	1083033	4105471	3.0224	D06	1241409	3961397	2.72
CSSL2682	TM-1	Hai7124	D11	10348376	11296759	0.9484	D11	10297007	11256028	0.959
CSSL2683	TM-1	Hai7124	A01	17156880	79689851	62.533	A01	16896883	77616805	60.7199
CSSL2683	TM-1	Hai7124	A01	79960257	109244381	29.2841	A01	77679611	106601891	28.9223
CSSL2683	TM-1	Hai7124	A02	184519	2539937	2.3554	A02	128639	2487392	2.3588
CSSL2683	TM-1	Hai7124	D03	50244843	53861032	3.6162	D03	50227350	53771931	3.5446
CSSL2683	TM-1	Hai7124	D04	10126356	12445220	2.3189	D04	9815347	12158865	2.3435
CSSL2683	TM-1	Hai7124	D06	3305315	14697979	11.3927	D06	3213267	14188904	10.9756
CSSL2683	TM-1	Hai7124	D06	62174621	63892728	1.7181	D06	59696021	61275391	1.5794
CSSL2683	TM-1	Hai7124	D08	1073200	3472072	2.3989	D08	1052333	3293553	2.2412
CSSL2684	TM-1	Hai7124	A09	62006284	72204141	10.1979	A09	57960628	68199652	10.239
CSSL2684	TM-1	Hai7124	D01	483686	2058021	1.5743	D01	498038	2096980	1.5989
CSSL2684	TM-1	Hai7124	D04	10126128	11791748	1.6656	D04	9815347	11507724	1.6924
CSSL2684	TM-1	Hai7124	D07	54420792	58415540	3.9947	D07	53369434	57018669	3.6492
CSSL2684	TM-1	Hai7124	D11	25390217	62768409	37.3782	D11	25446308	63129828	37.6835
CSSL2685	TM-1	Hai7124	A03	109555641	111578449	2.0228	A03	105537380	107604744	2.0674
CSSL2685	TM-1	Hai7124	A07	6798188	22438838	15.6407	A07	7104168	23014573	15.9104
CSSL2685	TM-1	Hai7124	A07	94525042	96598120	2.0731	A07	92998340	95002105	2.0038
CSSL2685	TM-1	Hai7124	D01	60118881	64698022	4.5791	D01	59119000	63617685	4.4987
CSSL2685	TM-1	Hai7124	D04	10126128	12445733	2.3196	D04	9815347	12158865	2.3435
CSSL2686	TM-1	Hai7124	A06	4312791	19828208	15.5154	A06	4448096	19472423	15.0243
CSSL2686	TM-1	Hai7124	A07	92544928	96598080	4.0532	A07	91005085	95002105	3.997
CSSL2686	TM-1	Hai7124	A13	2782311	14255923	11.4736	A13	2697011	13942703	11.2457
CSSL2686	TM-1	Hai7124	D04	2790906	5917764	3.1269	D04	2637824	5333257	2.6954
CSSL2686	TM-1	Hai7124	D04	10126356	12445220	2.3189	D04	9815347	12158865	2.3435
CSSL2686	TM-1	Hai7124	D06	9369	2898912	2.8895	D06	110685	2858800	2.7481
CSSL2686	TM-1	Hai7124	D10	55836923	60613279	4.7764	D10	54617269	59274506	4.6572
CSSL2686	TM-1	Hai7124	D11	15780368	60972874	45.1925	D11	15785307	61534608	45.7493
CSSL2686	TM-1	Hai7124	D11	10229734	11296923	1.0672	D11	10173953	11256192	1.0822
CSSL2686	TM-1	Hai7124	D13	49299233	60115127	10.8159	D13	46211531	56878742	10.6672
CSSL2687	TM-1	Hai7124	D04	10126128	12445798	2.3197	D04	9815347	12158865	2.3435
CSSL2687	TM-1	Hai7124	D09	2222	9591597	9.5894	D09	241216	10685336	10.4441
CSSL2688	TM-1	Hai7124	A05	6048687	10339877	4.2912	A05	6404921	10780613	4.3757
CSSL2688	TM-1	Hai7124	A10	109233449	110991645	1.7582	A10	105306745	106954341	1.6476
CSSL2688	TM-1	Hai7124	D04	10126128	12445733	2.3196	D04	9815347	12157019	2.3417
CSSL2688	TM-1	Hai7124	D08	43014832	58845708	15.8309	D08	41233434	57388362	16.1549
CSSL2689	TM-1	Hai7124	A01	201433	8075544	7.8741	A01	234173	8076220	7.842
CSSL2689	TM-1	Hai7124	A01	47684211	49394067	1.7099	A01	45965132	47710568	1.7454
CSSL2689	TM-1	Hai7124	A11	112425884	115477170	3.0513	A11	106481677	110111145	3.6295
CSSL2689	TM-1	Hai7124	D04	10126356	12445220	2.3189	D04	9815347	12158865	2.3435
CSSL2689	TM-1	Hai7124	D06	6447085	7617347	1.1703	D06	6069304	7180845	1.1115
CSSL2690	TM-1	Hai7124	A01	17374225	113543123	96.1689	A01	17119720	110897624	93.7779
CSSL2690	TM-1	Hai7124	D04	10126128	12445220	2.3191	D04	9815347	12158865	2.3435
CSSL2690	TM-1	Hai7124	D11	18142420	59919269	41.7769	D11	18427091	60514108	42.087
CSSL2691	TM-1	Hai7124	A11	118657646	120557844	1.9002	A11	113625870	115394780	1.7689
CSSL2691	TM-1	Hai7124	D04	10126356	12311427	2.1851	D04	9815347	12020690	2.2053
CSSL2691	TM-1	Hai7124	D11	14683283	61009048	46.3258	D11	14707075	61534608	46.8275
CSSL2692	TM-1	Hai7124	A01	1313832	4097796	2.784	A01	1192580	4116217	2.9236
CSSL2692	TM-1	Hai7124	A03	3201	2107883	2.1047	A03	42351	2035337	1.993
CSSL2692	TM-1	Hai7124	A12	4486148	84627739	80.1416	A12	4569501	77861055	73.2916
CSSL2692	TM-1	Hai7124	D04	10126356	12445733	2.3194	D04	9815347	12158865	2.3435
CSSL2692	TM-1	Hai7124	D07	55278948	58415540	3.1366	D07	53916780	57018669	3.1019
CSSL2693	TM-1	Hai7124	A11	106581191	114067338	7.4861	A11	100568125	108062265	7.4941
CSSL2693	TM-1	Hai7124	D04	10126128	12445220	2.3191	D04	9815347	12158865	2.3435
CSSL2693	TM-1	Hai7124	D10	75	15737828	15.7378	D10	57656	16000025	15.9424
CSSL2693	TM-1	Hai7124	D13	3243199	8488097	5.2449	D13	3180235	8239075	5.0588
CSSL2694	TM-1	Hai7124	A01	42751502	43548501	0.797	A01	41103392	41879669	0.7763
CSSL2694	TM-1	Hai7124	A03	5369835	7367900	1.9981	A03	5099555	7013358	1.9138
CSSL2694	TM-1	Hai7124	A05	25620216	27507654	1.8874	A05	26033830	27915365	1.8815
CSSL2694	TM-1	Hai7124	A09	75421246	79590649	4.1694	A09	71459285	75470101	4.0108
CSSL2694	TM-1	Hai7124	A10	3539396	11411773	7.8724	A10	3626313	11308385	7.6821
CSSL2694	TM-1	Hai7124	A13	104398479	109225248	4.8268	A13	106689686	111793116	5.1034
CSSL2694	TM-1	Hai7124	D02	67584340	69764180	2.1798	D02	66655475	68832590	2.1771
CSSL2694	TM-1	Hai7124	D04	10126356	12445798	2.3194	D04	9815347	12158865	2.3435
CSSL2694	TM-1	Hai7124	D05	24932488	54914200	29.9817	D05	25184854	55871256	30.6864
CSSL2694	TM-1	Hai7124	D06	1085469	4105338	3.0199	D06	1241409	3961397	2.72
CSSL2695	TM-1	Hai7124	A05	29098170	98116126	69.018	A05	29514204	94827422	65.3132
CSSL2695	TM-1	Hai7124	D02	11960584	67145108	55.1845	D02	11796480	66158751	54.3623
CSSL2695	TM-1	Hai7124	D04	10126179	14072975	3.9468	D04	9815347	13798023	3.9827
CSSL2695	TM-1	Hai7124	D06	62442485	63933047	1.4906	D06	59974894	61275391	1.3005
CSSL2696	TM-1	Hai7124	A05	106211289	110844031	4.6327	A05	103153457	107683305	4.5298
CSSL2696	TM-1	Hai7124	D04	3720248	12445798	8.7256	D04	3541584	12157019	8.6154
CSSL2697	TM-1	Hai7124	D04	10126128	12445163	2.319	D04	9815347	12158865	2.3435
CSSL2698	TM-1	Hai7124	A05	6052812	10240221	4.1874	A05	6404921	10641869	4.2369
CSSL2698	TM-1	Hai7124	A10	93175246	103664600	10.4894	A10	88454492	98840658	10.3862
CSSL2698	TM-1	Hai7124	A13	106336322	108684901	2.3486	A13	108597149	111296266	2.6991
CSSL2698	TM-1	Hai7124	D04	10126128	12445798	2.3197	D04	9815347	12158865	2.3435
CSSL2698	TM-1	Hai7124	D08	56392598	58839491	2.4469	D08	54911745	57383142	2.4714
CSSL2699	TM-1	Hai7124	A06	123696030	125654855	1.9588	A06	115451893	117365374	1.9135
CSSL2699	TM-1	Hai7124	A12	91539650	93319194	1.7795	A12	85337730	86964569	1.6268
CSSL2699	TM-1	Hai7124	A12	83504159	85078731	1.5746	A12	76880668	78271438	1.3908
CSSL2699	TM-1	Hai7124	D04	10126128	12445185	2.3191	D04	9815347	12158865	2.3435
CSSL2699	TM-1	Hai7124	D07	11049294	14372836	3.3235	D07	11314609	14587990	3.2734
CSSL2699	TM-1	Hai7124	D09	2222	6221414	6.2192	D09	8816	7226031	7.2172
CSSL2700	TM-1	Hai7124	A06	4504	1293906	1.2894	A06	52211	1281366	1.2292
CSSL2700	TM-1	Hai7124	A13	106105793	110367385	4.2616	A13	108345838	112958958	4.6131
CSSL2700	TM-1	Hai7124	D04	10126356	12496183	2.3698	D04	9815347	12210916	2.3956
CSSL2700	TM-1	Hai7124	D13	59298957	64432248	5.1333	D13	56145212	61265567	5.1204

## Sheet: Table S5
Table S5. The number and summed length of substitution segments in each chromosome.
Chromosome	Chromosome_size	Number of the substitution segmetns	Summed length of the substitution segments
A01	118.174	84	763.877
A02	108.273	22	672.077
A03	111.587	35	327.658
A04	87.7034	9	109.689
A05	110.845	38	318.734
A06	126.488	23	314.937
A07	96.5983	18	105.171
A08	125.056	33	440.498
A09	83.2165	13	87.7683
A10	115.096	16	207.955
A11	121.377	21	296.488
A12	107.588	22	187.741
A13	110.368	27	134.042
D01	64.6981	14	84.7807
D02	69.7779	37	323.042
D03	53.8962	16	281.973
D04	56.9354	67	175.523
D05	63.9297	9	85.1347
D06	65.4598	21	287.842
D07	58.4177	18	108.448
D08	69.0804	17	89.6159
D09	52.0004	20	156.057
D10	66.8814	24	335.125
D11	71.3582	87	730.546
D12	61.6931	19	49.1906
D13	64.4476	25	193.529
*Pearson correlation between the chromosome size and summed length of substitution segments is 0.377.

## Sheet: Table S6
Table S6. The 26 independent SNP markers / genomic regions that significantly associated with FL.
SNP	CHR	BP	P	Clumping number	PVE	Signal peaks	Previously reported	Previously reported interval (Mb)	Reference
A02:107309900	A02	107309900	3.61e-06	10	0.194544	Yes	Yes	104.48 - 107.71	Ma et al., 2022; Shi et al., 2020
A02:107804368	A02	107804368	3.57e-06	31	0.176062		Yes	104.48 - 107.71	Ma et al., 2022; Shi et al., 2020
A02:2506429	A02	2506429	9.25e-06	112	0.15611	Yes	Yes	2.12 - 9.04	Li et al., 2019; Shi et al., 2020
A02:4139903	A02	4139903	3.43e-06	5	0.224067		Yes	2.12 - 9.04	Li et al., 2019; Shi et al., 2020
A03:91245988	A03	91245988	5.18e-06	2	0.178993	No	No	-	-
A05:1824392	A05	1824392	4.81e-07	282	0.209845	Yes	Yes	0.60 - 2.76	Lacape et al., 2005; Lacape et al., 2009
A05:1963839	A05	1963839	3.78e-06	247	0.157375		Yes	0.60 - 2.76	Lacape et al., 2005; Lacape et al., 2009
A05:2426516	A05	2426516	4.63e-06	131	0.173155		Yes	0.60 - 2.76	Lacape et al., 2005; Lacape et al., 2009
A05:3834774	A05	3834774	6.73e-06	65	0.181744		No	-	-
A06:122248307	A06	122248307	7.07e-06	1	0.171068	No	No	-	-
A08:117315986	A08	117315986	5.35e-06	0	0.180208	Yes	No	-	-
A08:6522868	A08	6522868	2.91e-06	0	0.209622	Yes	Yes	0.8-6.95	Tan et al. 2018; Ma et al. 2018; Liu et al. 2018; Jia et al. 2018
A08:8323357	A08	8323357	2.4e-06	43	0.188054		No	-	-
A11:27779388	A11	27779388	9.72e-06	207	0.164878	No	No	-	-
A12:22401243	A12	22401243	7.24e-07	0	0.204953	No	No	-	-
A12:22401273	A12	22401273	8.38e-06	1	0.171188		No	-	-
A12:44810678	A12	44810678	9.46e-06	130	0.165284	No	No	-	-
A12:92253426	A12	92253426	2.37e-06	244	0.186293	No	No	-	-
A13:108344686	A13	108344686	3.6e-06	17	0.184457	Yes	No	-	-
A13:108799296	A13	108799296	2.86e-06	62	0.206497		No	-	-
A13:2222258	A13	2222258	3.91e-06	1	0.210803	No	No	-	-
D02:2910118	D02	2910118	5.96e-06	87	0.172335	Yes	Yes	0-9.65	Tan et al. 2018; Liu et al. 2018; Li et al. 2016; Ali et al. 2018; Chandnani et al., 2018
D02:3377269	D02	3377269	9.48e-06	436	0.192122		Yes	0-9.65	Tan et al. 2018; Liu et al. 2018; Li et al. 2016; Ali et al. 2018; Chandnani et al., 2018
D02:37658245	D02	37658245	5.9e-07	3	0.206859	No	No	-	-
D03:48685875	D03	48685875	3.04e-06	1670	0.182525	No	Yes	46.93 - 48.82	Shi et al., 2020; Li et al., 2019
D05:36024557	D05	36024557	4.24e-06	0	0.181824	No	No	-	-
D06:9286982	D06	9286982	8.86e-06	171	0.166296	No	Yes	0.08-17.71	Brown et al., 2019; Li et al., 2019; Cong et al. 2016; Keerio et al. 2018; Ali et al. 2018
D07:57805983	D07	57805983	7.66e-06	0	0.169177	Yes	No	-	-
D07:57814556	D07	57814556	4.55e-06	145	0.201304		No	-	-
D08:22637847	D08	22637847	2.57e-06	1	0.189032	No	No	-	-
D09:38033437	D09	38033437	6.37e-06	5	0.193023	No	No	-	-
D09:49569584	D09	49569584	1.43e-06	167	0.196125		Yes	42.09-52.38	Tan et al. 2018; Liu et al. 2018; Jia et al. 2018; Ma et al. 2018; Lacape et al., 2005; Lacape et al., 2009
D09:858014	D09	858014	8.74e-06	3	0.16904	No	No	-	-
D10:2383804	D10	2383804	3.18e-06	1375	0.181864	No	Yes	2.20-3.20	Ma et al., 2022; Shi et al., 2020
D13:35098247	D13	35098247	7.06e-06	5	0.171897	No	No	-	-
D13:59768334	D13	59768334	1.5e-06	0	0.205085	No	No	-	-
D13:10441274	D13	10441274	7.77e-07	34	0.19671	Yes	No	-	-
D13:7108217	D13	7108217	8.67e-06	3	0.16336		No	-	-
D13:7108480	D13	7108480	1.95e-06	4	0.1937		No	-	-
D13:7229563	D13	7229563	8.98e-06	256	0.166087		No	-	-
D13:7322688	D13	7322688	6.11e-06	191	0.172384		No	-	-
D13:7915325	D13	7915325	2.86e-06	5	0.18516		No	-	-
D13:7989420	D13	7989420	3.09e-07	209	0.217882		No	-	-
D13:8043000	D13	8043000	3.4e-06	15	0.180856		No	-	-
D13:8064004	D13	8064004	8.14e-07	7	0.211222		No	-	-
D13:8069619	D13	8069619	9.73e-08	73	0.23249		No	-	-
D13:8088384	D13	8088384	1.72e-09	90	0.287828		No	-	-
D13:8165084	D13	8165084	7.41e-06	0	0.171706		No	-	-
D13:8792286	D13	8792286	4.28e-06	15	0.18525		No	-	-
D13:9021193	D13	9021193	7.02e-06	3	0.169854		No	-	-
D13:9453411	D13	9453411	2.12e-06	3	0.196764		No	-	-

## Sheet: Table S7
Table S7. The 23 independent SNP markers / genomic regions that significantly associated with FS.
SNP	CHR	BP	P	Clumping number	PVE	Signal peaks	Previously reported	Previously reported interval (Mb)	Reference
A01:87163850	A01	87163850	2.8e-06	0	0.19062	No	Yes	85.41-93.29	Tan et al. 2018; Liu et al. 2018; Keerio et al. 2018
A02:107804368	A02	107804368	1.03e-06	31	0.187826	Yes	No	-	-
A02:107843691	A02	107843691	3.14e-06	31	0.180764		No	-	-
A03:91246064	A03	91246064	6.14e-06	2	0.167961	No	Yes	81.45-90.98	Diouf et al. 2018; Jia et al. 2018
A05:1526040	A05	1526040	9.87e-07	13	0.195746	Yes	No	-	-
A05:1769029	A05	1769029	2.8e-07	57	0.209344		No		-
A05:1961522	A05	1961522	2.25e-06	17	0.203276		No	-	-
A05:1963839	A05	1963839	1.35e-07	229	0.220565		No	-	-
A05:2502167	A05	2502167	8.3e-07	106	0.245883		No	-	-
A05:2582007	A05	2582007	7.5e-08	512	0.231058		No	-	-
A05:3623761	A05	3623761	9.18e-06	9	0.149316		No	-	-
A05:3834774	A05	3834774	5.25e-06	63	0.183727		No	-	-
A05:4756503	A05	4756503	5.59e-06	2	0.168754		No	-	-
A07:58626094	A07	58626094	8.77e-06	5	0.17458	No	No	-	-
A12:22401270	A12	22401270	3.49e-06	1	0.184163	No	No	-	-
A13:108788298	A13	108788298	4.44e-06	15	0.174056	Yes	No	-	-
A13:108799296	A13	108799296	1.4e-07	62	0.250926		No	-	-
D01:58743914	D01	58743914	9.78e-06	143	0.177451	Yes	No	-	-
D02:1922205	D02	1922205	6.4e-06	108	0.202933	Yes	No	-	-
D02:37658245	D02	37658245	5.08e-06	3	0.170754	No	No	-	-
D02:57667231	D02	57667231	4.55e-06	289	0.172413	No	No	-	-
D02:9411592	D02	9411592	1.85e-06	0	0.185421	No	No	-	-
D03:48685875	D03	48685875	6.01e-06	1670	0.168263	No	No	-	-
D06:42825788	D06	42825788	5.7e-06	2	0.171619	No	No	-	-
D09:35485511	D09	35485511	3.69e-06	6	0.172786	No	No	-	-
D09:50857883	D09	50857883	7.4e-07	3	0.194964	Yes	No	-	-
D10:19016489	D10	19016489	4.38e-07	0	0.207849	No	No	-	-
D10:19583307	D10	19583307	6.18e-06	3	0.175935		No	-	-
D10:33182193	D10	33182193	5.74e-06	0	0.153922	No	No	-	-
D11:25191940	D11	25191940	8.38e-06	214	0.176809	Yes	Yes	18.57-26.47	Liu et al. 2018; Jia et al. 2018
D11:69540670	D11	69540670	8.67e-06	17	0.1628	No	No	-	-
D11:71356085	D11	71356085	7.9e-06	0	0.164274		No	-	-
D12:3206518	D12	3206518	4.13e-06	45	0.205353	Yes	Yes	0.89-4.87	Huang et al. 2017; Liu et al. 2018; Jia et al. 2018
D13:35098247	D13	35098247	1.4e-06	5	0.193412	No	No	-	-
D13:7888400	D13	7888400	5.64e-06	303	0.175608	Yes	No	-	-
D13:8043000	D13	8043000	7.88e-06	37	0.164233		No	-	-
D13:8069619	D13	8069619	1.05e-06	73	0.192386		No	-	-
D13:8088384	D13	8088384	3.4e-08	90	0.241849		No	-	-
D13:9057580	D13	9057580	2.9e-06	1	0.203852		No	-	-
D13:9453411	D13	9453411	6.27e-06	3	0.172967		No	-	-
D13:10443089	D13	10443089	2.73e-06	28	0.191981		No	-	-
D13:10612123	D13	10612123	8.3e-06	1	0.158344		No	-	-
D13:11455220	D13	11455220	3.71e-06	0	0.175413		No	-	-

## Sheet: Table S8
Table S8. The 23 independent SNP markers / genomic regions that significantly associated with FM.
SNP	CHR	BP	P	Clumping number	PVE	Signal peaks	Previously reported	Previously reported interval (Mb)	Reference
A02:74095998	A02	74095998	5.42e-06	5	0.189748	No	No	-	-
A03:7908413	A03	7908413	4.09e-06	9	0.195422	No	No	-	-
A03:10330794	A03	10330794	6.68e-06	57	0.185609	No	No	-	-
A03:43326612	A03	43326612	9.4e-06	10	0.180566	No	No	-	-
A05:82095721	A05	82095721	5.61e-07	21	0.228812	Yes	Yes	79.18-91.26	Tan et al. 2018; Liu et al. 2018; Li et al. 2016
A06:116644110	A06	116644110	8.85e-06	3	0.181565	No	No	-	-
A08:6522868	A08	6522868	6.35e-06	0	0.244832	No	No	-	-
A09:74005413	A09	74005413	2.75e-06	1	0.200902	No	No	-	-
A11:117940729	A11	117940729	7.77e-06	977	0.185545	Yes	No	-	-
A12:12118333	A12	12118333	7.1e-06	7	0.187281	No	No	-	-
D02:10631773	D02	10631773	8.56e-07	368	0.221219	Yes	No	-	-
D02:57735698	D02	57735698	2.15e-06	504	0.204968	No	No	-	-
D03:33152400	D03	33152400	5.22e-08	29197	0.267738	Yes	No	-	-
D04:30500334	D04	30500334	6.82e-06	7	0.189668	No	No	-	-
D05:22338794	D05	22338794	9.71e-06	240	0.184368	No	No	-	-
D05:27181954	D05	27181954	9.07e-06	2	0.193341	No	No	-	-
D06:3354742	D06	3354742	6.61e-06	76	0.19565	Yes	Yes	1.14-8.2	Tan et al. 2018; Cong et al. 2016
D07:33736580	D07	33736580	3.79e-06	1	0.19564	No	No	-	-
D09:5260643	D09	5260643	6.66e-06	6	0.188418	Yes	No	-	-
D09:44026260	D09	44026260	5.71e-06	231	0.188586	No	Yes	36.19-49.48	Tan et al. 2018; Diouf et al. 2018; Jia et al. 2018
D11:15024185	D11	15024185	8.43e-06	5	0.182387	No	Yes	12.94-22.73	Liu et al. 2018; Jia et al. 2018
D11:61070826	D11	61070826	4.02e-06	0	0.197812	No	No	-	-
D12:53123937	D12	53123937	2.56e-06	3	0.229193	No	No	-	-

## Sheet: Table S9
Table S9. Expression capacity (the proportion of genes expressed) of genes at three timepoints across 99 CSSLs.
CSSL	Expression capacity (%)
	0 DPA				10 DPA				20 DPA
	GH native genes	GB introgressed genes	GB Ortholog	GB novel genes	GH native genes	GB introgressed genes	GB Ortholog	GB novel genes	GH native genes	GB introgressed genes	GB Ortholog	GB novel genes
CSSL-2601	58.36	57.72	60.56	46.32	43.63	38.92	42.06	26.32	45.56	42	44.94	30.18
CSSL-2602	58.02	40.46	42.78	31.94	55.24	36.47	39.27	26.19	51.35	33.06	35.63	23.6
CSSL-2603	56.25	51.63	55.89	34.99	46.69	41.89	45.72	26.95	45.45	40.9	44.74	25.93
CSSL-2604	57.11	36.24	40	23.06	43.64	27.52	30.13	18.39	44.55	27.96	31.2	16.58
CSSL-2605	57.81	61.05	62.44	44.32	43.83	47.6	48.72	34.09	50.96	55.9	57.14	40.91
CSSL-2606	58.55	59.76	62.82	0	42.76	39.02	41.03	0	43.14	36.59	38.46	0
CSSL-2607	56.86	49.43	52.03	31.97	44.67	37.63	39.92	22.22	52.02	44.01	46.67	26.12
CSSL-2608	59.23	60.63	65.72	41.28	44.94	43.92	48.76	25.5	47.57	47.06	52.3	27.18
CSSL-2609	58.83	50.11	55.11	34.1	43.47	37.42	41.53	24.26	49.78	41.72	47.11	24.49
CSSL-2610	58.31	55.21	58.3	33.66	43.5	40.6	42.98	24.01	44.4	40.23	42.94	21.29
CSSL-2611	56.38	56.49	59.39	44.64	48.72	44.46	47.38	32.53	44.51	41.6	44.67	29.07
CSSL-2612	59.33	53.9	55.71	39.27	46.9	42.88	44.97	26.03	50.5	47.01	49.32	28.31
CSSL-2613	57.1	56.78	62.61	37.37	48.44	47.9	54.15	27.11	47.56	46.75	52.73	26.84
CSSL-2614	55.44	37.66	39.01	22.73	44.99	30.89	31.62	22.73	44.16	30.89	31.42	25
CSSL-2615	57.39	60.73	65.08	43.5	47.19	49.28	54.02	30.5	47.5	50.78	56.17	29.44
CSSL-2616	59.05	48.41	53.95	30.42	44.51	34.96	39.79	19.28	46.53	38.33	43.78	20.68
CSSL-2617	58.28	59.09	63.91	42.42	47.69	46.42	50.97	30.64	52.47	51.7	57.78	30.64
CSSL-2618	58.96	54.56	58.41	41.42	51.97	46.38	50.84	31.15	48.01	41.93	46.26	27.17
CSSL-2619	58.57	58.04	60.32	38.85	46.19	45.51	47.71	27.03	50.05	48.49	50.72	29.73
CSSL-2620	56.49	50.62	54.33	35.85	42.61	36.87	40.33	23.11	50.55	45.59	49.82	28.77
CSSL-2621	57.7	56.61	58.7	40.98	41.14	40.01	42.23	23.36	45.34	43.92	46.23	26.64
CSSL-2622	57.31	55.77	57.92	38.78	44.31	40.82	42.96	23.91	47.12	44.23	46.32	27.7
CSSL-2623	56.74	55.53	59.93	40.24	49.56	47.2	51.49	32.32	47.62	44.54	49.21	28.35
CSSL-2624	56.67	48.2	51.85	35.6	46	36.87	40.66	23.79	48.69	38.39	42.2	25.24
CSSL-2625	58.29	54.07	58.74	37.99	53.42	48.93	53.85	31.95	48.84	44.82	49.8	27.67
CSSL-2626	58.97	48.28	51.48	35.61	47.58	38.24	41.49	25.37	45.84	36.07	39.34	23.12
CSSL-2627	57.97	52.93	59.27	33.39	47.86	42.48	48.89	22.73	46.11	40.39	45.89	23.43
CSSL-2628	57.35	54.23	58.05	40.71	43.81	40.24	44.37	25.59	44.48	41.12	45.76	24.68
CSSL-2629	59.41	56.97	61.29	41.98	44.83	40.59	44.41	27.3	50.8	47.9	52.06	33.45
CSSL-2630	58.68	56.95	62.09	38.18	47.55	47.75	52	32.27	48.24	47.55	51.87	31.82
CSSL-2631	57.57	57.75	61.57	43.31	46.92	47.02	50.9	32.37	50.72	50.27	55.47	30.65
CSSL-2632	58.98	64.68	67.27	52.9	42.43	42.46	44.59	32.76	47.58	50.15	53.15	36.52
CSSL-2633	58.93	52.6	55.73	38.86	46.78	38.39	40.68	28.38	49.52	40.02	42.67	28.38
CSSL-2634	58.32	64.85	66.02	48.98	44.98	50	50.98	36.73	46.62	50.84	51.73	38.78
CSSL-2635	57.52	57.63	61.78	43.6	43.75	43.02	48.13	25.75	51.84	51.1	56.54	32.7
CSSL-2636	59.57	51.65	53.99	33.1	46.37	39.57	41.78	22.07	50.18	43.15	45.36	25.59
CSSL-2637	58.3	56.66	60.2	44.39	46.5	43.49	47.12	30.89	47.61	44.25	48.34	30.08
CSSL-2638	58.01	58.58	63.28	41.26	49.02	49.47	53.74	33.79	44.14	45.09	49.58	28.52
CSSL-2639	59.58	42.4	45.28	32.15	54.22	37.52	41.14	24.66	52.76	36.09	39.61	23.57
CSSL-2640	57.43	55.73	59.82	41.04	44.54	39.91	44.09	24.92	49.25	45.13	49.86	28.13
CSSL-2641	56.44	45.04	49.32	29.17	44.45	32.62	36.04	20	51.76	40.96	45.5	24.17
CSSL-2642	57.5	52.45	56.05	38.07	44.96	40.01	43.02	27.98	45.25	40.3	43.59	27.16
CSSL-2643	57.55	49.7	53.6	35.56	43.53	35.52	39.14	22.41	45.34	37.53	41.64	22.63
CSSL-2644	57.79	46.03	48.22	37.88	43.46	31.35	33.37	23.85	50.96	38.08	40.61	28.65
CSSL-2645	57.69	43.34	45.61	27.22	43.72	30.77	32.32	19.69	47.15	33.26	35.03	20.66
CSSL-2646	57.48	45.83	49.93	31.85	46.33	34.18	37.69	22.2	53.22	40.22	43.88	27.74
CSSL-2647	59.31	55.33	58.7	33.07	43.42	38.79	41.02	24	48.99	44.14	46.94	25.6
CSSL-2648	55.87	45.14	49.7	29.22	43.48	34.41	38.67	19.58	45.63	35.85	39.64	22.59
CSSL-2649	58.66	47.32	50.83	36.16	46.26	34.75	38.57	22.56	47.54	35.97	40.28	22.24
CSSL-2650	58.58	52.28	55.42	30.77	45.84	39.19	42.34	17.65	47.24	39.77	42.87	18.55
CSSL-2651	58.33	44.59	52.73	21.05	43.07	27.03	34.55	5.26	46.62	27.03	32.73	10.53
CSSL-2652	56.1	40.34	43.48	28.74	49.8	35.94	39.75	21.84	49.07	35.21	39.13	20.69
CSSL-2653	58.62	53.57	56.36	42.7	42.85	38.42	41.33	27.05	44.28	40.81	43.56	30.07
CSSL-2654	57.1	61.63	65.82	45.19	41.55	43.76	47.66	28.44	43.58	46.36	50.42	30.43
CSSL-2655	57.89	34.68	37.54	24.32	48.32	25.58	28.22	16.03	47.51	24.99	27.96	14.27
CSSL-2656	58.22	30.48	32.16	23.83	51.17	25.07	26.68	18.65	42.76	20.48	22.44	12.69
CSSL-2657	58.11	46.69	50.88	31.8	50.24	37.87	41.51	24.92	46.63	35.82	39.74	21.87
CSSL-2658	58.94	48.26	51.68	28.65	52.29	42.94	46.64	21.76	46.38	36.97	40.73	15.43
CSSL-2659	57.71	58.42	60.24	41.98	46.26	46.89	48.78	29.77	50.04	49.24	51.31	30.53
CSSL-2660	58.5	66.27	67.71	50	44.26	48.23	49.36	35.42	48.1	56.16	57.98	35.42
CSSL-2662	58.1	49.57	54.47	33.02	50.54	39.44	43.3	26.42	48.81	40.73	44.69	27.36
CSSL-2663	58.7	56.84	60.98	41.93	49.17	45.95	49.61	32.74	42.8	40.84	45.1	25.48
CSSL-2664	58.16	46.68	50.47	30.32	44.75	35.71	38.53	23.53	48.4	38.78	42.3	23.53
CSSL-2665	58.38	58.34	61.39	46.2	44.88	42.97	45.7	32.07	50.02	47.62	51.14	33.59
CSSL-2666	59.31	57.95	62.27	36.36	44.1	40.95	43.48	28.41	45.95	41.92	44.14	30.68
CSSL-2667	58.11	46.95	49.64	35.65	44.4	32.25	34.75	21.74	49.21	37.51	40.12	26.52
CSSL-2668	57.98	55.62	60.25	39.15	42.49	40.4	44.51	25.76	49.78	47.36	52.38	29.51
CSSL-2669	58.65	54.53	58.15	41.54	46.72	41.13	45.02	27.18	45.22	41.8	45.57	28.31
CSSL-2670	57.69	61.56	64.99	47.93	44.07	45.35	49.36	29.44	47.69	49.61	53.83	32.85
CSSL-2671	59.6	54.25	56.04	39.73	45.23	41	42.73	26.94	45.8	40.55	42.56	24.2
CSSL-2672	58.09	59.04	62.03	0	49.33	43.37	45.57	0	49.09	44.58	46.84	0
CSSL-2673	58.79	61.76	63.81	44.57	45.37	46.93	49.42	26.09	49.1	50.29	52.53	31.52
CSSL-2674	58.46	36.75	38.08	24.82	45.5	26.08	27.49	13.48	46.21	27.26	28.8	13.48
CSSL-2675	59.75	60.11	61.64	46.11	43.74	42.29	43.46	31.61	47.83	45.3	47.14	28.5
CSSL-2676	58.78	64.71	65.05	60.66	49.4	55.36	55.87	49.18	47.96	53.24	53.58	49.18
CSSL-2677	57.94	50.62	52.05	37	43.56	36.42	37.93	22	48.01	41.47	43.84	19
CSSL-2678	58.94	47.3	47.95	41.04	41.58	30.74	31.45	23.88	55.17	40.14	41.05	31.34
CSSL-2679	56.47	34.61	35.64	23.53	43.52	26.86	27.62	18.63	46.95	29.36	30.54	16.67
CSSL-2680	58.61	60.29	60.93	53.45	44.24	45.44	45.82	41.38	48.12	49.41	50.8	34.48
CSSL-2681	58.17	57.65	59.58	43.48	46.24	45.1	46.81	32.61	45.68	43.4	45.17	30.43
CSSL-2682	56.95	52.76	55.16	33.33	42.6	39.65	41.35	25.96	46.83	42.33	44.26	26.78
CSSL-2683	56.91	46.87	48.52	32.97	42.48	33.91	35.56	20.07	45.14	36.16	37.83	22.22
CSSL-2684	57.73	55.46	57.58	39.02	43.91	41.52	43.73	24.39	46.93	43.2	45.52	25.2
CSSL-2685	59.5	54.08	54.86	44.88	42.72	38.8	39.81	26.77	44.24	40.27	41.54	25.2
CSSL-2686	59.09	41.62	43.37	27.88	43.49	27.97	29.48	16.14	48.51	31.57	33.46	16.77
CSSL-2687	58.1	51.84	54.35	28.21	46.18	38.57	39.95	25.64	44.89	37.84	39.13	25.64
CSSL-2688	58.42	61.31	62.3	51.61	47.04	48.47	50.04	33.06	49.46	50.71	51.85	39.52
CSSL-2689	59.02	51.16	54.17	28.18	45.09	37.16	40	15.45	45.68	37.26	39.76	18.18
CSSL-2690	59.07	46.58	48.81	30.57	47.64	36.09	38.36	19.75	46.46	33.37	35.49	18.15
CSSL-2691	58.25	52.15	55.19	31.36	49.93	43.1	46.08	22.73	47.89	39.44	42.42	19.09
CSSL-2692	59.38	54.04	56.24	39.44	47.62	41.68	44.06	25.9	48.9	43.09	45.56	26.69
CSSL-2693	59.51	59.69	61.18	46.11	43.42	41.22	42.44	30.05	48.18	44.39	46.24	27.46
CSSL-2694	58.35	52.04	54.44	33.13	46.94	42.47	44.34	27.76	44.02	40.25	42.03	26.27
CSSL-2695	59.36	54.76	57.97	33.33	47.78	44.28	47.19	24.86	51.28	45.74	48.87	24.86
CSSL-2696	58.64	58.03	59.73	45.65	43.59	41.84	43.71	28.26	47.47	46.45	48.95	28.26
CSSL-2697	59.44	56.98	59.76	0	51.45	47.67	50	0	47.62	44.19	46.34	0
CSSL-2698	58.3	61.27	62.75	47.86	42.79	44.24	46.19	26.5	47.19	48.22	50.14	30.77
CSSL-2699	58.56	51.07	53.08	31.65	52.69	43.47	45.35	25.32	41.65	33.85	35.65	16.46
CSSL-2700	57.92	63.55	65.67	44.35	42.57	46.32	48.37	27.83	49.57	55.32	57.31	37.39

## Sheet: Table S10
Table S10. Impact of substitution segments on the CSSL transcriptome.
ID	Variant	Introgressed variants	Introgressed variants within or nearby the gene	Impacted Genes	Explosive Gene	Slice Gene	Explosive Gene ID	Slice Gene ID
IL2601	16055258	320408	22931	2115	24	22	GH_A02G0345,GH_A05G2593,GH_A08G0058,GH_A08G0172,GH_A11G0623,GH_A12G0114,GH_A12G0487,GH_A13G2615,GH_A13G2624,GH_D02G0313,GH_D03G0456,GH_D05G0915,GH_D05G2321,GH_D06G0266,GH_D06G0919,GH_D07G0821,GH_D07G1619,GH_D08G0133,GH_D08G1971,GH_D09G1183,GH_D11G2755,GH_D12G1870,GH_D13G1747,GH_D13G2613	GH_A01G2210,GH_A02G1978,GH_A05G0318,GH_A07G0557,GH_A08G1413,GH_A10G1322,GH_A10G2374,GH_A12G1066,GH_A12G1834,GH_D01G1047,GH_D01G2356,GH_D02G0081,GH_D02G0373,GH_D03G0368,GH_D03G0387,GH_D08G0087,GH_D09G0373,GH_D09G1022,GH_D10G0781,GH_D11G1405,GH_D11G3547,GH_D13G1739
IL2602	16161942	944347	38441	2378	68	9	GH_A01G1654,GH_A03G0302,GH_A03G1726,GH_A03G2075,GH_A05G1360,GH_A05G2593,GH_A06G0886,GH_A06G1015,GH_A07G0903,GH_A08G0058,GH_A08G0503,GH_A09G1328,GH_A09G2113,GH_A10G0800,GH_A10G1010,GH_A10G1307,GH_A10G1530,GH_A11G0551,GH_A11G1123,GH_A11G2227,GH_A11G2270,GH_A12G0487,GH_A12G1535,GH_A13G1791,GH_D01G0710,GH_D02G0313,GH_D02G0314,GH_D02G0717,GH_D02G1886,GH_D02G1896,GH_D02G1897,GH_D02G1949,GH_D02G2242,GH_…	GH_A05G0528,GH_A10G0969,GH_D02G0118,GH_D02G1704,GH_D02G1720,GH_D02G2064,GH_D04G1735,GH_D04G1857,GH_D05G2840
IL2603	16047962	576406	43908	3027	44	22	GH_A02G0345,GH_A02G1354,GH_A03G0229,GH_A03G0302,GH_A06G0664,GH_A08G0058,GH_A09G1328,GH_A10G1863,GH_A11G0087,GH_A11G0623,GH_A11G2925,GH_A12G0487,GH_D01G0103,GH_D02G0313,GH_D02G0314,GH_D02G0717,GH_D02G0782,GH_D02G1282,GH_D03G0456,GH_D03G1817,GH_D05G0915,GH_D05G3885,GH_D06G0205,GH_D07G0145,GH_D07G0761,GH_D07G1101,GH_D08G1971,GH_D09G1354,GH_D09G1472,GH_D09G1795,GH_D09G1902,GH_D11G0006,GH_D11G0092,GH_…	GH_A03G1828,GH_A11G0783,GH_A11G2870,GH_A13G0003,GH_D01G2356,GH_D05G0691,GH_D07G0241,GH_D07G0278,GH_D07G0505,GH_D07G1041,GH_D08G2302,GH_D08G2671,GH_D09G1474,GH_D09G1631,GH_D09G1858,GH_D09G1996,GH_D10G0553,GH_D10G1279,GH_D11G0877,GH_D11G3547,GH_D12G2877,GH_D13G2414
IL2604	16008396	1080734	36690	2788	15	33	GH_A02G0345,GH_A06G0664,GH_A06G0886,GH_A06G1046,GH_A08G0058,GH_A09G1328,GH_A12G0487,GH_A13G1730,GH_A13G2624,GH_D05G2321,GH_D06G0919,GH_D08G1971,GH_D11G2755,GH_D12G1037,GH_D13G1545	GH_A01G2210,GH_A02G1217,GH_A04G1746,GH_A05G1333,GH_A06G0483,GH_A06G1348,GH_A08G1977,GH_A10G2374,GH_A10G2449,GH_A11G2692,GH_A11G2870,GH_A13G1786,GH_A13G1833,GH_A13G1937,GH_D02G0243,GH_D03G0368,GH_D04G1231,GH_D07G0278,GH_D07G0642,GH_D08G0087,GH_D08G1767,GH_D08G2483,GH_D08G2611,GH_D09G0822,GH_D09G1022,GH_D09G2181,GH_D10G0184,GH_D10G0781,GH_D11G2890,GH_D11G3547,GH_D11G3697,GH_D12G2117,GH_D12G2230
IL2605	15091152	225467	19490	2229	50	17	GH_A01G2150,GH_A03G2075,GH_A05G1360,GH_A05G1487,GH_A05G2593,GH_A05G3853,GH_A07G0903,GH_A08G0058,GH_A08G1370,GH_A11G0551,GH_A12G0487,GH_A12G0739,GH_A12G0952,GH_A12G2940,GH_A13G2624,GH_D01G2158,GH_D01G2268,GH_D02G0313,GH_D02G0717,GH_D05G0915,GH_D05G1003,GH_D05G1205,GH_D05G2321,GH_D06G0205,GH_D06G0919,GH_D07G0179,GH_D07G0203,GH_D07G0358,GH_D07G0761,GH_D07G1375,GH_D07G1381,GH_D07G1619,GH_D07G2454,GH_…	GH_A01G1772,GH_A01G2272,GH_A04G1490,GH_A07G1687,GH_A08G0463,GH_A08G0558,GH_A10G2626,GH_D01G0359,GH_D01G2356,GH_D06G0992,GH_D07G0366,GH_D07G0505,GH_D07G2461,GH_D08G2483,GH_D08G2611,GH_D10G1279,GH_D12G2117
IL2606	15086008	200147	19130	2815	44	39	GH_A03G0302,GH_A03G0736,GH_A03G2075,GH_A05G0849,GH_A05G1360,GH_A05G2445,GH_A05G2593,GH_A06G1015,GH_A07G2379,GH_A08G0058,GH_A09G1328,GH_A10G1530,GH_A11G1123,GH_A11G1612,GH_A12G0487,GH_A12G0739,GH_A12G0952,GH_A13G1791,GH_A13G1856,GH_D02G0313,GH_D05G0915,GH_D05G2321,GH_D07G0179,GH_D07G0203,GH_D07G0358,GH_D07G0761,GH_D08G0699,GH_D08G0811,GH_D08G1971,GH_D08G2739,GH_D08G2785,GH_D09G0161,GH_D09G1223,GH_…	GH_A01G2378,GH_A01G2399,GH_A02G0517,GH_A03G1787,GH_A05G3826,GH_A06G0983,GH_A07G0292,GH_A07G0557,GH_A08G0328,GH_A08G1413,GH_A09G1282,GH_A09G1906,GH_A10G2449,GH_A11G2870,GH_A11G3325,GH_A12G1834,GH_D01G0666,GH_D01G0800,GH_D01G1958,GH_D01G2356,GH_D02G0081,GH_D05G0691,GH_D05G0791,GH_D05G1602,GH_D06G0940,GH_D07G0642,GH_D07G1830,GH_D07G2193,GH_D08G0087,GH_D08G1435,GH_D08G2302,GH_D08G2483,GH_D09G1126,GH_…
IL2607	15064307	952379	34360	2241	20	25	GH_A04G0874,GH_A05G3865,GH_A05G4173,GH_A09G1328,GH_A12G0487,GH_A13G2624,GH_D01G1333,GH_D01G2042,GH_D02G0313,GH_D02G0717,GH_D05G0915,GH_D05G2278,GH_D06G0919,GH_D07G1619,GH_D08G0811,GH_D08G1971,GH_D10G2540,GH_D11G0092,GH_D11G2755,GH_D12G0274	GH_A01G1772,GH_A05G0528,GH_A06G1348,GH_A07G0557,GH_A07G1687,GH_D01G0543,GH_D01G1515,GH_D01G1657,GH_D01G1799,GH_D01G1956,GH_D01G1958,GH_D01G2356,GH_D02G0907,GH_D02G1293,GH_D04G0545,GH_D06G0992,GH_D07G0505,GH_D07G2402,GH_D07G2461,GH_D08G0664,GH_D08G2586,GH_D08G2611,GH_D10G0419,GH_D10G1279,GH_D10G2557
IL2608	16098346	554739	28750	2645	26	26	GH_A03G1833,GH_A05G2593,GH_A06G0664,GH_A06G2198,GH_A08G0058,GH_A11G0623,GH_A12G0487,GH_D01G1311,GH_D02G0313,GH_D02G0717,GH_D05G1003,GH_D05G2278,GH_D06G0205,GH_D06G0266,GH_D06G0919,GH_D07G0145,GH_D07G1101,GH_D07G1619,GH_D08G1971,GH_D09G0157,GH_D09G0479,GH_D10G2540,GH_D11G2755,GH_D12G2287,GH_D12G2465,GH_D12G2520	GH_A01G2272,GH_A02G0223,GH_A02G0349,GH_A03G0138,GH_A06G0416,GH_A06G0483,GH_A07G0557,GH_A08G2475,GH_A08G2617,GH_A10G2222,GH_D01G2356,GH_D05G3563,GH_D07G1004,GH_D07G1098,GH_D07G1247,GH_D07G2083,GH_D07G2521,GH_D08G1382,GH_D08G2611,GH_D08G2631,GH_D09G0336,GH_D10G0780,GH_D11G2174,GH_D11G2716,GH_D11G2890,GH_D11G3547
IL2609	16117429	699648	28950	2250	42	14	GH_A03G1210,GH_A04G0936,GH_A05G0338,GH_A05G2916,GH_A07G2379,GH_A08G0058,GH_A08G1335,GH_A09G0150,GH_A09G0151,GH_A09G1328,GH_A11G1123,GH_A13G2624,GH_D02G0313,GH_D02G1282,GH_D03G0456,GH_D03G1312,GH_D03G1338,GH_D03G1673,GH_D05G0915,GH_D05G0916,GH_D05G2278,GH_D05G2321,GH_D05G2589,GH_D06G0919,GH_D07G0761,GH_D07G1101,GH_D07G1112,GH_D07G2454,GH_D08G1971,GH_D09G1074,GH_D09G1174,GH_D11G0650,GH_D11G2423,GH_…	GH_A01G0549,GH_A03G1491,GH_A04G0272,GH_A09G2424,GH_A12G0369,GH_D02G0081,GH_D02G0118,GH_D03G0387,GH_D03G1270,GH_D03G1285,GH_D03G1376,GH_D04G0722,GH_D09G0598,GH_D12G1628
IL2610	15168936	1009504	33761	2296	9	18	GH_A05G2675,GH_A09G1328,GH_A12G0487,GH_D02G1896,GH_D02G1897,GH_D05G3283,GH_D06G0266,GH_D12G0274,GH_D12G0801	GH_A03G1198,GH_A05G2964,GH_A05G2975,GH_A05G3431,GH_A08G1413,GH_A10G2222,GH_A11G2870,GH_D01G1621,GH_D02G0883,GH_D02G1068,GH_D02G1517,GH_D02G2064,GH_D08G0087,GH_D08G1767,GH_D10G0163,GH_D10G1279,GH_D11G2716,GH_D13G1739
IL2611	16050769	326562	25925	2628	21	22	GH_A05G0182,GH_A08G1370,GH_A09G1328,GH_A10G0232,GH_A11G3691,GH_D01G2356,GH_D03G0456,GH_D07G0262,GH_D08G1971,GH_D08G2170,GH_D08G2302,GH_D09G0948,GH_D09G1074,GH_D09G2226,GH_D11G0092,GH_D11G0531,GH_D11G2360,GH_D11G2501,GH_D11G2755,GH_D13G0392,GH_D13G2368	GH_A01G1772,GH_A08G1413,GH_A10G0099,GH_A11G1523,GH_A11G2870,GH_D01G1169,GH_D03G0368,GH_D03G0445,GH_D07G0241,GH_D07G1098,GH_D08G0854,GH_D08G0884,GH_D08G2050,GH_D09G1479,GH_D10G0781,GH_D11G1067,GH_D11G1383,GH_D11G1644,GH_D12G1628,GH_D12G1829,GH_D13G1543,GH_D13G2583
IL2612	15067032	399337	17636	1469	27	14	GH_A02G1609,GH_A03G0302,GH_A03G1726,GH_A08G0058,GH_A11G1123,GH_A12G0487,GH_A12G0952,GH_A12G2328,GH_A13G2624,GH_D05G0915,GH_D07G0761,GH_D08G0699,GH_D08G0811,GH_D08G1971,GH_D09G2177,GH_D11G0253,GH_D11G2283,GH_D11G2344,GH_D11G2423,GH_D11G2431,GH_D11G2587,GH_D11G2755,GH_D11G2827,GH_D11G2880,GH_D11G3043,GH_D13G0248,GH_D13G1747	GH_A02G0302,GH_A03G1787,GH_A07G0557,GH_A08G1413,GH_D05G1602,GH_D06G1390,GH_D07G0642,GH_D08G1324,GH_D08G1767,GH_D08G2483,GH_D09G2181,GH_D11G2417,GH_D11G2507,GH_D11G3440
IL2613	15962190	795232	20981	1980	38	8	GH_A03G0302,GH_A05G0923,GH_A06G0886,GH_A06G1015,GH_A07G1042,GH_A07G2301,GH_A08G0058,GH_A08G0503,GH_A08G1335,GH_A09G1328,GH_A09G2314,GH_A10G0800,GH_A11G1123,GH_A12G0141,GH_A12G0487,GH_A13G1791,GH_A13G2624,GH_D03G0456,GH_D03G1499,GH_D04G1231,GH_D05G0915,GH_D05G0935,GH_D05G2321,GH_D06G0266,GH_D06G0919,GH_D07G0761,GH_D08G0060,GH_D08G0516,GH_D08G0699,GH_D08G1971,GH_D09G2226,GH_D10G1995,GH_D11G0531,GH_…	GH_A05G0528,GH_A06G2204,GH_A07G2102,GH_A11G1884,GH_D07G0366,GH_D08G0087,GH_D11G3547,GH_D13G0511
IL2614	15107046	175440	13013	1766	28	7	GH_A03G2075,GH_A05G1487,GH_A05G2593,GH_A08G0058,GH_A09G1328,GH_A11G0623,GH_A11G1123,GH_A11G1612,GH_A12G0487,GH_A12G0802,GH_A13G2615,GH_A13G2624,GH_D02G0313,GH_D05G0915,GH_D05G1205,GH_D05G1510,GH_D05G2321,GH_D07G0179,GH_D07G0761,GH_D07G1619,GH_D11G0092,GH_D11G2423,GH_D11G2755,GH_D12G0274,GH_D12G1870,GH_D12G2465,GH_D13G0392,GH_D13G0413	GH_A01G0371,GH_A04G1086,GH_A13G2485,GH_D03G0445,GH_D08G2611,GH_D09G1479,GH_D12G0186
IL2615	15907558	650760	21678	1986	34	14	GH_A02G0345,GH_A03G0302,GH_A05G4218,GH_A07G0535,GH_A07G0768,GH_A08G0058,GH_A08G0503,GH_A10G0800,GH_A11G0623,GH_A11G1123,GH_A12G0487,GH_A13G1103,GH_A13G1294,GH_A13G1791,GH_A13G2166,GH_D02G0313,GH_D03G0456,GH_D05G0935,GH_D05G1627,GH_D05G1880,GH_D05G2321,GH_D07G0761,GH_D07G1619,GH_D08G0516,GH_D08G0699,GH_D08G1971,GH_D09G0161,GH_D09G1223,GH_D09G2177,GH_D11G0092,GH_D11G0531,GH_D11G2423,GH_D12G1870,GH_…	GH_A01G1772,GH_A02G0061,GH_A02G0253,GH_A02G0270,GH_A04G1746,GH_A07G0728,GH_A08G1361,GH_A09G2554,GH_D06G0180,GH_D06G1390,GH_D08G0087,GH_D08G1324,GH_D10G1029,GH_D13G2583
IL2616	16266155	1193216	34986	3046	25	26	GH_A06G0451,GH_A06G1721,GH_A07G1394,GH_A08G0687,GH_A08G0889,GH_A09G1328,GH_A11G0520,GH_A11G2031,GH_A12G0487,GH_A13G0395,GH_D01G1311,GH_D03G0833,GH_D03G1494,GH_D06G0266,GH_D07G0179,GH_D08G0163,GH_D08G0811,GH_D09G1183,GH_D09G2226,GH_D10G2470,GH_D11G0092,GH_D11G2755,GH_D11G3655,GH_D12G2465,GH_D13G0392	GH_A01G0371,GH_A01G2272,GH_A03G1324,GH_A04G1746,GH_A07G0359,GH_A07G0557,GH_A08G1041,GH_A08G1413,GH_A08G2475,GH_A09G0560,GH_A09G1192,GH_A11G2870,GH_D01G2356,GH_D02G0115,GH_D03G0163,GH_D03G0445,GH_D04G1064,GH_D07G2306,GH_D08G1435,GH_D08G2483,GH_D09G2181,GH_D10G0781,GH_D10G1279,GH_D12G1406,GH_D12G2230,GH_D13G1208
IL2617	16085172	627463	17552	1816	24	19	GH_A03G1833,GH_A04G1355,GH_A05G2593,GH_A06G0258,GH_A06G0664,GH_A07G0216,GH_A08G0058,GH_A08G0889,GH_A08G1335,GH_A09G0151,GH_A12G0487,GH_A13G2624,GH_D03G1673,GH_D06G0890,GH_D06G0919,GH_D07G1101,GH_D08G1386,GH_D08G1971,GH_D09G0157,GH_D10G2540,GH_D11G0092,GH_D11G1389,GH_D11G2755,GH_D13G1747	GH_A01G0481,GH_A03G1838,GH_A05G0528,GH_A06G0416,GH_A06G0483,GH_A10G2449,GH_D03G0276,GH_D04G0455,GH_D07G1098,GH_D08G2302,GH_D08G2631,GH_D09G0215,GH_D10G0780,GH_D10G0781,GH_D11G3547,GH_D12G1572,GH_D12G2786,GH_D13G0029,GH_D13G1739
IL2618	15792699	987684	49606	2319	37	31	GH_A02G0345,GH_A02G1609,GH_A03G0302,GH_A05G2593,GH_A06G0451,GH_A07G0768,GH_A07G0819,GH_A07G1072,GH_A07G1117,GH_A07G1118,GH_A08G0503,GH_A08G1335,GH_A08G1370,GH_A10G2147,GH_A11G1123,GH_A11G2031,GH_A13G2624,GH_D03G0456,GH_D05G0915,GH_D05G0935,GH_D06G0268,GH_D07G0761,GH_D08G0516,GH_D08G1971,GH_D09G1142,GH_D09G1183,GH_D10G0926,GH_D10G1483,GH_D10G1995,GH_D11G2344,GH_D11G2423,GH_D11G2587,GH_D11G2755,GH_…	GH_A03G0389,GH_A04G1746,GH_A07G0942,GH_A07G1023,GH_A07G1687,GH_A07G2102,GH_A08G1413,GH_A10G1920,GH_A10G2222,GH_A11G2870,GH_D01G2356,GH_D05G1175,GH_D07G0366,GH_D07G1004,GH_D08G0087,GH_D08G1767,GH_D10G0658,GH_D10G0781,GH_D10G0934,GH_D10G1599,GH_D10G1912,GH_D10G2484,GH_D10G2558,GH_D10G2582,GH_D11G2116,GH_D11G2121,GH_D11G2224,GH_D11G2417,GH_D11G3547,GH_D12G0186,GH_D12G0317
IL2619	14930588	476028	23682	1605	32	15	GH_A05G2593,GH_A05G2715,GH_A07G0253,GH_A09G0996,GH_A09G1081,GH_A09G1328,GH_A10G0232,GH_A11G2227,GH_A12G0487,GH_D01G0710,GH_D02G0313,GH_D02G1462,GH_D03G0384,GH_D03G1805,GH_D03G1817,GH_D04G1589,GH_D05G2321,GH_D05G3846,GH_D06G0266,GH_D07G0179,GH_D07G0599,GH_D09G2226,GH_D11G0620,GH_D11G2344,GH_D11G2360,GH_D11G2587,GH_D11G2755,GH_D11G2827,GH_D11G2880,GH_D12G0801,GH_D12G1870,GH_D13G2368	GH_A03G1787,GH_A04G1746,GH_A05G0528,GH_A08G1361,GH_A09G2200,GH_A09G2245,GH_D01G2356,GH_D05G0768,GH_D08G2483,GH_D10G0781,GH_D11G2117,GH_D11G2121,GH_D11G2128,GH_D11G2373,GH_D11G3720
IL2620	16082888	535149	28330	2995	52	20	GH_A02G0345,GH_A03G0302,GH_A03G1726,GH_A05G0230,GH_A05G0338,GH_A05G1494,GH_A05G1599,GH_A05G2675,GH_A07G0216,GH_A07G2301,GH_A08G0058,GH_A08G0503,GH_A08G0889,GH_A08G1335,GH_A08G1370,GH_A09G0150,GH_A09G0151,GH_A09G0153,GH_A09G1328,GH_A09G2314,GH_A10G0800,GH_A11G0166,GH_A11G1123,GH_A11G3362,GH_A12G0487,GH_A12G1535,GH_A13G1791,GH_A13G2624,GH_D02G0717,GH_D03G0456,GH_D04G1231,GH_D05G0915,GH_D05G2321,GH_…	GH_A02G0349,GH_A04G0282,GH_A06G0483,GH_A08G2617,GH_A09G1953,GH_A09G2424,GH_A12G0340,GH_D02G0373,GH_D03G0387,GH_D06G0376,GH_D06G0994,GH_D07G1098,GH_D07G1247,GH_D08G2296,GH_D08G2324,GH_D08G2483,GH_D09G1220,GH_D10G0419,GH_D10G0594,GH_D10G0781
IL2621	14955009	800985	23257	2096	34	22	GH_A02G1609,GH_A03G0302,GH_A03G0477,GH_A03G0736,GH_A03G1210,GH_A03G1833,GH_A03G1954,GH_A03G2075,GH_A04G0874,GH_A05G2593,GH_A06G1015,GH_A08G0058,GH_A09G1328,GH_A10G0800,GH_A11G1123,GH_A11G1612,GH_A12G0487,GH_A12G0952,GH_A13G1791,GH_A13G2624,GH_D03G1817,GH_D04G1231,GH_D05G0915,GH_D05G2321,GH_D06G0919,GH_D07G0761,GH_D07G1619,GH_D08G0699,GH_D08G1971,GH_D09G2177,GH_D11G2423,GH_D12G1464,GH_D13G0413,GH_…	GH_A01G2272,GH_A03G0198,GH_A03G0380,GH_A03G0626,GH_A03G1324,GH_A03G1491,GH_A03G1543,GH_A03G1838,GH_A03G1911,GH_A05G0528,GH_A07G0359,GH_A08G1413,GH_A10G2449,GH_A11G2870,GH_A13G1275,GH_D04G0722,GH_D05G1602,GH_D06G1390,GH_D08G0087,GH_D08G1435,GH_D08G1767,GH_D08G2483
IL2622	15161474	805407	31348	2231	22	27	GH_A04G0874,GH_A05G2593,GH_A06G0664,GH_A09G1328,GH_A11G0623,GH_A11G3695,GH_A12G0487,GH_A13G1705,GH_A13G1730,GH_A13G1791,GH_D02G0313,GH_D02G1462,GH_D04G1285,GH_D05G2321,GH_D06G0381,GH_D06G0919,GH_D08G1971,GH_D11G2755,GH_D12G2465,GH_D13G0392,GH_D13G1545,GH_D13G2368	GH_A04G0343,GH_A04G0510,GH_A04G0603,GH_A04G0616,GH_A04G0646,GH_A04G0770,GH_A04G0895,GH_A04G0948,GH_A04G1086,GH_A04G1141,GH_A04G1177,GH_A05G3572,GH_A06G0483,GH_A09G1192,GH_A11G3592,GH_A11G3677,GH_A13G1646,GH_A13G1833,GH_D02G0241,GH_D05G3563,GH_D06G0347,GH_D06G0375,GH_D06G0376,GH_D07G0642,GH_D08G0087,GH_D12G1572,GH_D12G1628
IL2623	15767123	483380	22108	1613	18	12	GH_A02G0345,GH_A02G1354,GH_A02G1892,GH_A03G1210,GH_A08G0058,GH_A09G1328,GH_A12G0487,GH_D01G0316,GH_D01G0497,GH_D01G0506,GH_D02G0313,GH_D02G0314,GH_D06G0919,GH_D08G1971,GH_D11G2755,GH_D12G1870,GH_D13G1747,GH_D13G1765	GH_A02G2063,GH_A07G0557,GH_A10G2449,GH_A11G2870,GH_A13G1275,GH_D01G0191,GH_D01G0250,GH_D01G0469,GH_D08G2483,GH_D08G2611,GH_D10G0781,GH_D10G1279
IL2624	15869019	919309	30946	2139	25	13	GH_A03G0184,GH_A05G2445,GH_A05G4059,GH_A06G0886,GH_A09G0996,GH_A09G1328,GH_A10G0232,GH_A12G0487,GH_A13G1672,GH_A13G2166,GH_D02G2557,GH_D03G0456,GH_D03G1716,GH_D06G0266,GH_D06G0426,GH_D07G0262,GH_D08G1971,GH_D09G0948,GH_D10G0184,GH_D10G1390,GH_D10G1995,GH_D11G2344,GH_D11G2431,GH_D11G2755,GH_D13G2368	GH_A05G3634,GH_A06G0483,GH_A10G2449,GH_A12G0038,GH_A12G0185,GH_D02G0081,GH_D03G0387,GH_D05G0768,GH_D06G0373,GH_D06G1390,GH_D08G0087,GH_D10G0781,GH_D11G3074
IL2625	16179189	2299033	42923	2531	35	14	GH_A02G1515,GH_A02G1584,GH_A03G1210,GH_A03G1744,GH_A05G0182,GH_A05G2593,GH_A06G0886,GH_A07G0216,GH_A07G0253,GH_A07G0498,GH_A07G0535,GH_A08G0889,GH_A09G1328,GH_A10G1863,GH_A12G0487,GH_A13G2325,GH_D02G0313,GH_D02G1595,GH_D02G2557,GH_D03G0456,GH_D05G2617,GH_D06G0919,GH_D07G0262,GH_D07G1101,GH_D08G0934,GH_D09G1183,GH_D09G2226,GH_D10G0184,GH_D10G1390,GH_D10G2155,GH_D11G0709,GH_D12G1037,GH_D12G2465,GH_…	GH_A03G1004,GH_A03G1838,GH_A07G0420,GH_A07G0557,GH_A10G2449,GH_A11G2870,GH_D02G2002,GH_D05G1602,GH_D05G3768,GH_D06G1499,GH_D06G1675,GH_D09G0090,GH_D10G0781,GH_D10G1024
IL2626	16121134	939450	52695	3361	59	30	GH_A01G0485,GH_A01G0724,GH_A02G0345,GH_A05G2445,GH_A06G1251,GH_A07G2379,GH_A08G0058,GH_A08G0889,GH_A08G1335,GH_A09G1328,GH_A11G0623,GH_A11G1123,GH_A12G0487,GH_A12G0739,GH_A13G0235,GH_A13G0379,GH_A13G0395,GH_A13G1791,GH_A13G2624,GH_D02G0313,GH_D02G1462,GH_D02G1949,GH_D02G2242,GH_D02G2315,GH_D03G0456,GH_D03G0528,GH_D03G0660,GH_D03G0833,GH_D03G1312,GH_D03G1338,GH_D03G1673,GH_D03G1805,GH_D03G1817,GH_…	GH_A01G0740,GH_A03G0928,GH_A05G3054,GH_A08G1413,GH_A11G2870,GH_A12G1834,GH_A13G0281,GH_D02G1654,GH_D02G1828,GH_D02G2002,GH_D02G2064,GH_D03G0429,GH_D03G0443,GH_D03G0544,GH_D03G0649,GH_D03G0768,GH_D03G0775,GH_D03G0819,GH_D03G0831,GH_D03G0992,GH_D03G1063,GH_D03G1285,GH_D03G1438,GH_D03G1749,GH_D05G1602,GH_D08G0087,GH_D08G1324,GH_D08G2483,GH_D13G1739,GH_D13G2583
IL2627	16020892	1313854	37895	2813	47	18	GH_A02G0872,GH_A02G1502,GH_A02G1515,GH_A03G0302,GH_A03G1726,GH_A03G1833,GH_A05G0923,GH_A05G1360,GH_A05G1487,GH_A05G2445,GH_A08G0058,GH_A08G1370,GH_A09G2314,GH_A11G0708,GH_A11G1123,GH_A11G2767,GH_A11G2925,GH_A12G0487,GH_A13G1103,GH_A13G1791,GH_A13G2624,GH_D02G0313,GH_D02G1462,GH_D03G0456,GH_D03G1673,GH_D05G0915,GH_D05G1510,GH_D05G2321,GH_D06G0205,GH_D06G0919,GH_D07G0761,GH_D07G1619,GH_D08G0699,GH_…	GH_A01G0371,GH_A02G0865,GH_A02G1421,GH_A02G1500,GH_A02G1637,GH_A03G1004,GH_A03G1838,GH_A08G2475,GH_A09G0444,GH_A10G2412,GH_A11G2311,GH_A11G2337,GH_A11G2870,GH_A12G0223,GH_D08G0087,GH_D09G0090,GH_D10G0419,GH_D13G0511
IL2628	15982416	1503972	61090	3211	63	22	GH_A02G0345,GH_A02G1515,GH_A02G1584,GH_A02G1892,GH_A03G0184,GH_A03G0302,GH_A03G1726,GH_A05G2445,GH_A05G2539,GH_A05G2593,GH_A06G1015,GH_A08G0058,GH_A08G0294,GH_A08G0503,GH_A09G0502,GH_A09G1328,GH_A10G0232,GH_A10G0800,GH_A10G0801,GH_A11G0166,GH_A11G0623,GH_A11G1123,GH_A12G0487,GH_A13G1672,GH_A13G2166,GH_A13G2325,GH_D02G0313,GH_D03G0456,GH_D03G1817,GH_D04G1231,GH_D05G0915,GH_D05G2321,GH_D05G3846,GH_…	GH_A05G2579,GH_A07G1687,GH_A08G0558,GH_A08G1361,GH_A08G2475,GH_A12G1066,GH_A12G1834,GH_D01G0800,GH_D01G1169,GH_D02G0118,GH_D02G1253,GH_D05G2217,GH_D07G0642,GH_D07G1591,GH_D08G1435,GH_D08G2302,GH_D09G0688,GH_D09G1479,GH_D09G2181,GH_D12G1829,GH_D12G2230,GH_D13G2384
IL2629	16254675	707989	29035	2474	45	12	GH_A03G0302,GH_A05G1599,GH_A05G2593,GH_A08G0889,GH_A08G1370,GH_A09G0150,GH_A09G0151,GH_A09G0153,GH_A09G1328,GH_A10G1530,GH_A11G0623,GH_A11G1123,GH_A12G0487,GH_A12G1322,GH_A12G1621,GH_A13G1791,GH_A13G2166,GH_A13G2624,GH_D01G1311,GH_D02G0314,GH_D02G2315,GH_D03G0456,GH_D03G1673,GH_D03G1872,GH_D05G0915,GH_D05G0935,GH_D05G2321,GH_D05G2617,GH_D07G0761,GH_D08G0060,GH_D08G0163,GH_D08G1386,GH_D08G1971,GH_…	GH_A01G0200,GH_A02G1217,GH_A07G0557,GH_A07G1687,GH_A10G1693,GH_A11G1884,GH_A11G2870,GH_A12G1298,GH_D02G2584,GH_D07G0177,GH_D07G0642,GH_D09G2181
IL2630	16018525	346670	13465	1602	19	12	GH_A02G1609,GH_A06G0886,GH_A06G1015,GH_A09G1328,GH_A09G1498,GH_A11G0087,GH_A12G0487,GH_D02G0717,GH_D06G1675,GH_D06G1715,GH_D07G0203,GH_D08G0811,GH_D09G0479,GH_D11G0093,GH_D11G0257,GH_D11G2755,GH_D12G2230,GH_D12G2465,GH_D13G2368	GH_A07G0557,GH_A10G2412,GH_A10G2449,GH_A11G1884,GH_D03G1426,GH_D08G0087,GH_D09G0373,GH_D10G0781,GH_D10G1939,GH_D11G1405,GH_D11G3547,GH_D13G0511
IL2631	15799250	685359	24903	1968	29	7	GH_A02G0345,GH_A04G0874,GH_A09G2316,GH_A10G0800,GH_A11G0623,GH_A12G0487,GH_A12G1535,GH_D02G0313,GH_D02G1897,GH_D03G0456,GH_D03G0528,GH_D03G0660,GH_D03G0833,GH_D03G1312,GH_D03G1673,GH_D05G0915,GH_D05G0916,GH_D05G2321,GH_D07G0761,GH_D07G1619,GH_D08G0699,GH_D08G0811,GH_D08G1971,GH_D09G2177,GH_D09G2226,GH_D10G2540,GH_D11G2423,GH_D11G2755,GH_D13G1765	GH_A04G1746,GH_A05G4059,GH_A11G2870,GH_D08G2483,GH_D09G0410,GH_D10G0781,GH_D10G1279
IL2632	15897707	250754	25169	2601	27	30	GH_A03G2075,GH_A05G2593,GH_A07G0535,GH_A08G1370,GH_A09G1328,GH_A11G0623,GH_A11G2227,GH_A12G0487,GH_A12G2328,GH_A13G2624,GH_D03G1494,GH_D05G0843,GH_D05G0916,GH_D05G2321,GH_D06G0266,GH_D07G0179,GH_D07G0203,GH_D08G0811,GH_D08G1971,GH_D08G2785,GH_D09G1223,GH_D11G0092,GH_D11G0709,GH_D11G0805,GH_D11G2217,GH_D12G1870,GH_D13G0392	GH_A01G0493,GH_A03G0533,GH_A05G0528,GH_A07G0542,GH_A07G0829,GH_A08G1896,GH_A10G2374,GH_A10G2412,GH_A11G0860,GH_A11G2870,GH_A11G3324,GH_A12G1066,GH_A12G2534,GH_D03G0622,GH_D03G0889,GH_D04G0722,GH_D05G0691,GH_D06G0992,GH_D07G0505,GH_D07G0642,GH_D07G1004,GH_D07G2306,GH_D08G0087,GH_D08G2113,GH_D09G1220,GH_D10G0781,GH_D10G1279,GH_D12G2117,GH_D13G0511,GH_D13G2583
IL2633	16052045	337694	16955	1851	15	19	GH_A03G0229,GH_A05G2916,GH_A06G1046,GH_A09G0119,GH_A09G1328,GH_A11G2925,GH_A12G0487,GH_D09G1902,GH_D09G2226,GH_D10G0184,GH_D10G2470,GH_D11G0627,GH_D11G2755,GH_D12G2287,GH_D12G2520	GH_A03G1004,GH_A05G3054,GH_A06G1348,GH_A10G1610,GH_A11G2870,GH_A12G0387,GH_D01G1047,GH_D05G0920,GH_D07G2521,GH_D07G2535,GH_D08G0087,GH_D08G2631,GH_D09G0598,GH_D09G2232,GH_D10G0781,GH_D10G1279,GH_D11G2688,GH_D13G0202,GH_D13G0454
IL2634	15182605	215955	16557	2055	24	10	GH_A04G0874,GH_A07G0216,GH_A07G0437,GH_A08G0058,GH_A09G1328,GH_A11G0623,GH_A11G1123,GH_A12G0487,GH_A12G0952,GH_A13G2624,GH_D02G0313,GH_D05G0915,GH_D05G2321,GH_D07G0145,GH_D07G0761,GH_D07G1619,GH_D08G0811,GH_D08G1971,GH_D09G0161,GH_D09G2177,GH_D11G2755,GH_D12G1870,GH_D13G0392,GH_D13G1765	GH_A04G1086,GH_A05G0528,GH_A07G0558,GH_A07G0728,GH_A11G2870,GH_D05G1602,GH_D06G1390,GH_D08G0087,GH_D09G0090,GH_D09G1220
IL2635	16376767	1158475	59635	3860	57	41	GH_A03G0184,GH_A03G0302,GH_A03G1740,GH_A03G1833,GH_A04G0874,GH_A04G1355,GH_A05G0338,GH_A05G1494,GH_A06G1015,GH_A07G0216,GH_A07G2301,GH_A08G0503,GH_A08G0889,GH_A08G1370,GH_A09G0150,GH_A09G0151,GH_A09G0153,GH_A09G1328,GH_A10G0800,GH_A10G1530,GH_A11G1612,GH_A12G0427,GH_A12G1535,GH_A13G2624,GH_D01G0530,GH_D02G0313,GH_D02G0314,GH_D03G0324,GH_D03G0456,GH_D03G0528,GH_D03G0660,GH_D03G0833,GH_D03G1312,GH_…	GH_A01G1772,GH_A04G0272,GH_A05G1903,GH_A05G2184,GH_A07G0557,GH_A08G0793,GH_A08G2475,GH_A10G2223,GH_A10G2449,GH_A11G2870,GH_A12G0037,GH_A12G1451,GH_A13G0234,GH_D02G0727,GH_D03G0354,GH_D03G0429,GH_D03G0544,GH_D03G0680,GH_D03G0731,GH_D03G0871,GH_D03G0992,GH_D03G1063,GH_D03G1285,GH_D03G1438,GH_D03G1749,GH_D05G1175,GH_D06G2150,GH_D06G2300,GH_D06G2326,GH_D07G0366,GH_D07G0505,GH_D07G1247,GH_D08G0087,GH_…
IL2636	15117248	1209632	29954	1985	27	13	GH_A01G2208,GH_A02G0756,GH_A02G0892,GH_A02G1515,GH_A03G2075,GH_A05G1360,GH_A05G2136,GH_A05G2593,GH_A07G0903,GH_A09G1081,GH_A09G1328,GH_A11G1612,GH_A12G0487,GH_D02G0313,GH_D03G0294,GH_D05G2321,GH_D05G2671,GH_D05G2693,GH_D06G0205,GH_D06G0842,GH_D07G1619,GH_D10G0184,GH_D11G0092,GH_D11G2755,GH_D12G0801,GH_D13G0392,GH_D13G0413	GH_A01G1180,GH_A01G1298,GH_A02G0865,GH_A02G0895,GH_A02G1359,GH_A02G1421,GH_A02G1427,GH_A02G1500,GH_A04G1746,GH_A13G0727,GH_D07G2306,GH_D08G0087,GH_D10G1279
IL2637	15920037	1118514	40059	2348	35	24	GH_A02G0345,GH_A02G0488,GH_A02G1354,GH_A02G1515,GH_A02G1584,GH_A02G1609,GH_A03G1726,GH_A04G1355,GH_A05G2539,GH_A05G2593,GH_A06G2016,GH_A08G0058,GH_A08G0503,GH_A08G1370,GH_A09G1328,GH_A10G0800,GH_A11G1123,GH_A12G0141,GH_A12G0288,GH_A13G1791,GH_A13G2624,GH_D01G0309,GH_D02G1896,GH_D03G1673,GH_D05G0915,GH_D05G0935,GH_D06G0268,GH_D07G0761,GH_D08G0060,GH_D08G0699,GH_D08G1971,GH_D11G2423,GH_D11G2755,GH_…	GH_A01G1772,GH_A06G0483,GH_A06G2193,GH_A09G1192,GH_A10G2544,GH_A10G2559,GH_A11G2870,GH_A12G0004,GH_A12G0184,GH_A12G0340,GH_D01G1047,GH_D01G1169,GH_D07G0505,GH_D07G0642,GH_D07G2461,GH_D08G2483,GH_D09G0598,GH_D10G1054,GH_D10G1081,GH_D10G1143,GH_D10G1599,GH_D10G2018,GH_D11G2224,GH_D13G2414
IL2638	15987921	950556	32762	2517	36	14	GH_A02G0345,GH_A03G0302,GH_A03G1726,GH_A05G1395,GH_A05G1599,GH_A06G0664,GH_A07G0216,GH_A07G0437,GH_A07G0768,GH_A07G0819,GH_A08G0706,GH_A08G0765,GH_A08G1335,GH_A08G1370,GH_A09G2314,GH_A11G1123,GH_A12G0487,GH_A13G0230,GH_A13G1791,GH_A13G2624,GH_D02G1462,GH_D03G0456,GH_D03G1673,GH_D05G0915,GH_D05G0935,GH_D07G0761,GH_D07G0821,GH_D08G0699,GH_D08G1386,GH_D08G1971,GH_D09G2177,GH_D09G2226,GH_D11G0531,GH_…	GH_A02G0223,GH_A02G0270,GH_A05G0398,GH_A05G4123,GH_A06G0983,GH_A10G2449,GH_D05G0691,GH_D05G0791,GH_D05G3563,GH_D07G0380,GH_D08G0087,GH_D09G1479,GH_D09G2025,GH_D13G2583
IL2639	16022142	1265501	32479	2407	67	10	GH_A01G1654,GH_A02G0756,GH_A02G1609,GH_A03G2075,GH_A04G0280,GH_A04G0874,GH_A05G1540,GH_A05G2301,GH_A05G2593,GH_A06G0886,GH_A06G1827,GH_A07G1092,GH_A07G1386,GH_A07G2301,GH_A07G2379,GH_A08G1141,GH_A09G1328,GH_A10G0911,GH_A11G2227,GH_A11G2862,GH_A12G0487,GH_A12G0739,GH_A12G2726,GH_A13G1856,GH_D02G0313,GH_D02G0314,GH_D02G0376,GH_D02G0403,GH_D02G0782,GH_D02G1282,GH_D02G1949,GH_D03G0962,GH_D03G1478,GH_…	GH_A08G1335,GH_A09G1953,GH_A10G2552,GH_D02G2002,GH_D03G0387,GH_D08G0087,GH_D08G1558,GH_D11G2716,GH_D11G3074,GH_D13G0512
IL2640	15965271	1432696	40151	2598	30	10	GH_A02G0345,GH_A02G1515,GH_A04G0874,GH_A09G1328,GH_A09G2316,GH_A10G0800,GH_A10G1530,GH_A11G0708,GH_A12G0487,GH_D03G0456,GH_D03G0528,GH_D03G0833,GH_D04G1502,GH_D05G0915,GH_D05G2321,GH_D06G0266,GH_D06G0527,GH_D07G0761,GH_D08G1873,GH_D08G1971,GH_D09G2177,GH_D09G2350,GH_D11G0734,GH_D11G2423,GH_D11G2755,GH_D12G0801,GH_D12G1037,GH_D12G2305,GH_D13G0392,GH_D13G1747	GH_A01G0549,GH_A04G1746,GH_A05G0528,GH_A06G0483,GH_A09G1574,GH_A10G2449,GH_D03G0871,GH_D04G0922,GH_D08G0087,GH_D10G0781
IL2641	16115653	551688	24299	2778	70	19	GH_A02G0345,GH_A03G0184,GH_A03G0229,GH_A03G0302,GH_A03G1590,GH_A03G2135,GH_A04G1025,GH_A05G1395,GH_A05G1494,GH_A05G1599,GH_A05G2916,GH_A06G0886,GH_A07G2361,GH_A08G0058,GH_A08G1335,GH_A09G0150,GH_A09G0151,GH_A10G0800,GH_A10G0801,GH_A10G1530,GH_A11G0086,GH_A11G0087,GH_A11G0623,GH_A11G0919,GH_A11G1123,GH_A12G0141,GH_A12G0427,GH_A12G1444,GH_A12G1868,GH_A13G1791,GH_A13G2166,GH_A13G2624,GH_D01G1311,GH_…	GH_A02G0223,GH_A07G1291,GH_A09G0560,GH_A10G0525,GH_A11G3325,GH_A12G0934,GH_A13G0219,GH_D02G0085,GH_D03G0163,GH_D03G1283,GH_D05G3563,GH_D07G0505,GH_D07G0642,GH_D08G2483,GH_D08G2611,GH_D09G1858,GH_D10G0553,GH_D12G2877,GH_D13G2414
IL2642	16332316	814377	36766	3184	47	19	GH_A02G0059,GH_A02G0345,GH_A04G0874,GH_A05G0193,GH_A05G2593,GH_A05G2916,GH_A07G0216,GH_A08G0058,GH_A08G1335,GH_A08G1370,GH_A09G1328,GH_A09G2316,GH_A11G0623,GH_A11G1123,GH_A12G0487,GH_A12G1756,GH_A13G1856,GH_D02G0313,GH_D02G0376,GH_D03G0456,GH_D03G1673,GH_D04G0343,GH_D05G0915,GH_D05G2320,GH_D05G2321,GH_D07G0761,GH_D07G1619,GH_D08G0934,GH_D08G1386,GH_D08G1971,GH_D09G1074,GH_D09G1174,GH_D09G1183,GH_…	GH_A01G0481,GH_A02G0593,GH_A05G0528,GH_A07G1582,GH_A09G1953,GH_A10G2449,GH_A12G1834,GH_D02G0115,GH_D02G0373,GH_D02G0608,GH_D07G0366,GH_D07G1041,GH_D09G1479,GH_D10G0781,GH_D12G0088,GH_D12G0127,GH_D12G0186,GH_D12G0195,GH_D12G1572
IL2643	15869126	629192	39741	3061	40	38	GH_A02G0488,GH_A03G0302,GH_A03G1833,GH_A06G1651,GH_A06G1721,GH_A06G1795,GH_A08G0058,GH_A10G0800,GH_A11G0623,GH_A11G1123,GH_A12G0487,GH_A13G1294,GH_A13G1791,GH_D02G0313,GH_D02G2242,GH_D03G0456,GH_D05G0915,GH_D05G2321,GH_D06G0205,GH_D07G0179,GH_D07G0761,GH_D07G1421,GH_D07G1619,GH_D07G2454,GH_D08G0699,GH_D08G1971,GH_D08G2157,GH_D09G0161,GH_D09G2177,GH_D11G0167,GH_D11G2423,GH_D11G2755,GH_D11G3351,GH_…	GH_A02G0061,GH_A02G0112,GH_A02G0223,GH_A05G2428,GH_A05G2504,GH_A05G3826,GH_A06G1830,GH_A07G2532,GH_A07G2581,GH_A07G2587,GH_A07G2646,GH_A10G0003,GH_A11G2870,GH_A12G1834,GH_D03G0368,GH_D03G0622,GH_D03G1270,GH_D03G1292,GH_D04G0722,GH_D05G0438,GH_D05G1337,GH_D06G0190,GH_D07G0366,GH_D07G0642,GH_D07G2009,GH_D07G2017,GH_D07G2033,GH_D07G2193,GH_D07G2306,GH_D07G2316,GH_D07G2461,GH_D08G1774,GH_D08G2050,GH_…
IL2644	16002255	501295	32009	2563	53	24	GH_A01G1944,GH_A02G0488,GH_A03G0302,GH_A03G1833,GH_A05G2593,GH_A05G2732,GH_A05G2863,GH_A06G1861,GH_A08G0058,GH_A08G1370,GH_A09G1328,GH_A10G0800,GH_A11G0623,GH_A11G2925,GH_A12G0487,GH_A13G0057,GH_A13G1791,GH_A13G2624,GH_D01G0530,GH_D01G1311,GH_D01G2042,GH_D01G2109,GH_D02G0313,GH_D02G1897,GH_D02G1949,GH_D03G0456,GH_D03G1673,GH_D05G0915,GH_D05G2321,GH_D06G0266,GH_D06G0426,GH_D06G0632,GH_D07G0262,GH_…	GH_A01G0371,GH_A03G1838,GH_A05G2973,GH_A05G2975,GH_A07G0542,GH_A08G1188,GH_A08G2617,GH_A09G2464,GH_A11G2870,GH_A12G1834,GH_D01G0800,GH_D02G0815,GH_D02G1743,GH_D02G1935,GH_D02G1990,GH_D02G2022,GH_D03G0445,GH_D04G0722,GH_D07G1004,GH_D07G2535,GH_D08G2009,GH_D09G0090,GH_D09G1022,GH_D10G1279
IL2645	15063242	823314	37006	2359	16	29	GH_A02G1609,GH_A05G2593,GH_A10G2374,GH_A11G2031,GH_A12G0487,GH_A13G0519,GH_A13G1856,GH_D08G0811,GH_D09G2226,GH_D11G0092,GH_D11G2344,GH_D11G2755,GH_D12G2126,GH_D13G0392,GH_D13G1822,GH_D13G2034	GH_A04G1490,GH_A05G4061,GH_A06G0469,GH_A06G0483,GH_A06G0672,GH_A07G1687,GH_A10G1322,GH_A11G2870,GH_A13G0576,GH_D01G0359,GH_D05G3062,GH_D05G3563,GH_D07G0642,GH_D07G1004,GH_D08G0087,GH_D08G2611,GH_D09G2181,GH_D10G0781,GH_D11G1859,GH_D11G1917,GH_D11G2029,GH_D11G2117,GH_D11G2121,GH_D11G2140,GH_D11G2224,GH_D11G2417,GH_D11G2422,GH_D11G2507,GH_D13G1855
IL2646	16164177	1592863	36701	2414	85	28	GH_A02G0345,GH_A03G0302,GH_A03G0497,GH_A03G1710,GH_A03G1726,GH_A03G2410,GH_A04G0874,GH_A05G2916,GH_A05G3872,GH_A05G4173,GH_A06G1015,GH_A07G2301,GH_A07G2361,GH_A08G0058,GH_A08G0672,GH_A08G0765,GH_A08G0889,GH_A08G1335,GH_A08G1526,GH_A09G1142,GH_A09G1328,GH_A09G1498,GH_A09G2314,GH_A10G0800,GH_A10G1530,GH_A11G0087,GH_A11G0623,GH_A11G1123,GH_A11G3456,GH_A12G1868,GH_A13G0395,GH_A13G1791,GH_A13G2166,GH_…	GH_A01G0371,GH_A05G3928,GH_A05G4165,GH_A06G0483,GH_A06G2130,GH_A08G1179,GH_A08G1689,GH_A08G2475,GH_A10G2575,GH_A11G2337,GH_A11G3325,GH_D05G3946,GH_D06G0376,GH_D06G0646,GH_D06G1252,GH_D06G1393,GH_D06G1401,GH_D06G1675,GH_D07G0278,GH_D07G1098,GH_D07G2521,GH_D08G0884,GH_D10G2777,GH_D10G2792,GH_D12G2786,GH_D13G0010,GH_D13G1253,GH_D13G1346
IL2647	15268214	944666	28493	2219	16	24	GH_A05G1360,GH_A05G2593,GH_A07G2147,GH_A08G0058,GH_A09G1328,GH_A11G2514,GH_A11G2767,GH_A11G3022,GH_A12G0487,GH_D07G0262,GH_D09G2226,GH_D11G0092,GH_D11G2755,GH_D12G2465,GH_D13G0392,GH_D13G2368	GH_A07G0359,GH_A07G0557,GH_A07G1687,GH_A11G2218,GH_A11G2298,GH_A11G2337,GH_A11G2870,GH_D01G2356,GH_D05G0767,GH_D05G0961,GH_D05G1602,GH_D05G3563,GH_D05G3768,GH_D07G0366,GH_D07G0505,GH_D07G1376,GH_D08G2483,GH_D09G1081,GH_D10G1279,GH_D13G0493,GH_D13G0511,GH_D13G0512,GH_D13G0609,GH_D13G0629
IL2648	15898341	353187	25281	2008	41	10	GH_A02G1609,GH_A03G0302,GH_A06G1015,GH_A07G0767,GH_A07G0768,GH_A07G1072,GH_A07G1117,GH_A07G1118,GH_A07G1119,GH_A08G0058,GH_A08G0294,GH_A08G0503,GH_A08G1526,GH_A10G0800,GH_A10G0801,GH_A10G1530,GH_A11G1123,GH_A11G2031,GH_A12G0487,GH_A13G1791,GH_A13G1950,GH_A13G2624,GH_D03G0456,GH_D07G0761,GH_D08G0516,GH_D08G0699,GH_D08G0811,GH_D08G1971,GH_D08G2226,GH_D09G1183,GH_D10G1715,GH_D11G0092,GH_D11G2423,GH_…	GH_A04G1746,GH_A07G0942,GH_D05G3563,GH_D07G0366,GH_D07G0642,GH_D08G0087,GH_D10G0781,GH_D10G1279,GH_D12G1628,GH_D13G0101
IL2649	15840586	614766	38450	2553	40	16	GH_A03G1069,GH_A04G0221,GH_A08G0058,GH_A08G1370,GH_A09G0547,GH_A09G1328,GH_A10G1530,GH_A11G0623,GH_A11G1460,GH_A11G1502,GH_A12G0487,GH_A12G1211,GH_A12G2726,GH_A13G1103,GH_A13G1856,GH_D02G0313,GH_D02G0314,GH_D02G0717,GH_D03G0456,GH_D05G0626,GH_D05G2320,GH_D05G2321,GH_D06G0205,GH_D06G0842,GH_D06G0919,GH_D07G0179,GH_D07G0203,GH_D08G1971,GH_D09G2226,GH_D10G2155,GH_D11G0092,GH_D11G2755,GH_D11G3043,GH_…	GH_A04G0158,GH_A04G0247,GH_A04G1746,GH_A05G0528,GH_A11G2870,GH_D03G0387,GH_D04G0481,GH_D04G0922,GH_D05G1602,GH_D09G1022,GH_D10G0781,GH_D10G1279,GH_D11G2140,GH_D11G3356,GH_D11G3379,GH_D11G3538
IL2650	15187561	459163	24755	2107	43	16	GH_A02G0198,GH_A03G0302,GH_A03G1726,GH_A03G2075,GH_A04G0874,GH_A05G2445,GH_A05G3877,GH_A07G2379,GH_A08G0058,GH_A09G1328,GH_A11G1123,GH_A11G2925,GH_A12G0487,GH_A12G2657,GH_A13G0235,GH_A13G1791,GH_A13G2624,GH_D02G0313,GH_D04G1231,GH_D05G0915,GH_D05G0935,GH_D05G1003,GH_D05G2321,GH_D06G0919,GH_D07G0145,GH_D07G0761,GH_D08G0484,GH_D08G1971,GH_D09G0161,GH_D09G1777,GH_D11G0092,GH_D11G0734,GH_D11G2283,GH_…	GH_A05G3826,GH_A07G0359,GH_A11G2870,GH_A12G1834,GH_D01G0800,GH_D05G1602,GH_D11G1859,GH_D11G1917,GH_D11G1980,GH_D11G2140,GH_D11G2224,GH_D11G2373,GH_D11G2417,GH_D11G2507,GH_D12G2230,GH_D13G1739
IL2651	16101729	236986	20517	2734	41	19	GH_A02G0345,GH_A03G0302,GH_A03G1726,GH_A05G2445,GH_A05G2593,GH_A07G0819,GH_A09G0996,GH_A09G1328,GH_A10G0800,GH_A10G1530,GH_A11G0623,GH_A11G0708,GH_A11G1123,GH_A12G0487,GH_A12G1535,GH_A12G2726,GH_A13G1103,GH_A13G1856,GH_A13G2624,GH_D01G0530,GH_D02G0313,GH_D02G1282,GH_D02G1462,GH_D03G0456,GH_D04G1231,GH_D05G0915,GH_D07G0419,GH_D07G0761,GH_D08G0699,GH_D08G1971,GH_D09G0948,GH_D09G1183,GH_D09G2177,GH_…	GH_A03G1787,GH_A03G2021,GH_A04G1746,GH_A05G0528,GH_A06G0882,GH_A07G0829,GH_A10G2449,GH_A11G2870,GH_A12G1834,GH_D01G2356,GH_D04G0722,GH_D05G3563,GH_D08G0087,GH_D08G1558,GH_D08G2483,GH_D09G1220,GH_D09G2181,GH_D10G1279,GH_D13G0511
IL2652	16254508	623998	24197	2596	58	10	GH_A03G0302,GH_A03G1833,GH_A05G0923,GH_A05G1360,GH_A05G2593,GH_A07G0216,GH_A07G2301,GH_A08G0889,GH_A08G1370,GH_A09G0151,GH_A09G1081,GH_A09G1328,GH_A11G0086,GH_A11G0520,GH_A11G0623,GH_A11G1123,GH_A11G2031,GH_A12G0487,GH_A13G2624,GH_D01G1311,GH_D02G0313,GH_D02G2557,GH_D03G0456,GH_D04G1502,GH_D05G0916,GH_D05G0955,GH_D05G0960,GH_D05G2278,GH_D05G2321,GH_D06G0205,GH_D06G1923,GH_D06G2079,GH_D07G0145,GH_…	GH_A02G0862,GH_A03G1838,GH_A08G2017,GH_A08G2071,GH_A11G2617,GH_D02G2002,GH_D09G0598,GH_D12G0195,GH_D12G1829,GH_D13G1739
IL2653	16253598	626975	44130	3502	46	34	GH_A03G0302,GH_A03G1833,GH_A03G2075,GH_A04G0874,GH_A04G1109,GH_A07G0216,GH_A07G0903,GH_A08G0058,GH_A08G1335,GH_A08G1370,GH_A09G1328,GH_A11G0623,GH_A12G0487,GH_A12G0739,GH_D02G0313,GH_D02G0314,GH_D02G2557,GH_D05G0234,GH_D05G0916,GH_D05G2320,GH_D05G2321,GH_D05G3884,GH_D05G3885,GH_D06G0205,GH_D06G0842,GH_D07G0179,GH_D07G2412,GH_D07G2454,GH_D08G1971,GH_D09G1174,GH_D09G1183,GH_D09G1223,GH_D09G2350,GH_…	GH_A01G1050,GH_A01G1772,GH_A01G2193,GH_A02G1708,GH_A04G0492,GH_A05G4059,GH_A06G0983,GH_A07G0829,GH_A08G0464,GH_A08G0558,GH_A08G0916,GH_A11G0860,GH_A12G0037,GH_A12G0340,GH_A12G1298,GH_A13G1896,GH_D01G2045,GH_D02G2590,GH_D02G2618,GH_D05G0691,GH_D05G0961,GH_D05G1175,GH_D07G0278,GH_D07G0642,GH_D08G0087,GH_D08G2302,GH_D08G2611,GH_D09G0090,GH_D09G1220,GH_D09G2166,GH_D09G2181,GH_D10G2018,GH_D11G3074,GH_…
IL2654	15946058	909666	57891	3282	26	57	GH_A03G0229,GH_A03G2075,GH_A05G2593,GH_A09G1328,GH_A11G0082,GH_A11G2925,GH_A12G0487,GH_D02G1949,GH_D03G0528,GH_D03G0660,GH_D03G0820,GH_D03G0833,GH_D03G1312,GH_D03G1338,GH_D05G3846,GH_D06G0381,GH_D06G0426,GH_D06G0842,GH_D06G0890,GH_D07G0262,GH_D08G0811,GH_D09G2226,GH_D10G1995,GH_D11G0167,GH_D11G2755,GH_D13G0392	GH_A01G2272,GH_A05G2504,GH_A06G0483,GH_A06G0983,GH_A06G1348,GH_A08G0848,GH_A08G1413,GH_A09G0661,GH_A09G1906,GH_A11G2578,GH_A12G0340,GH_D01G0550,GH_D02G0179,GH_D02G1828,GH_D02G2002,GH_D02G2064,GH_D03G0276,GH_D03G0387,GH_D03G0443,GH_D03G0649,GH_D03G0680,GH_D03G0730,GH_D03G0731,GH_D03G0768,GH_D03G0775,GH_D03G0831,GH_D03G0871,GH_D03G0992,GH_D03G1063,GH_D03G1270,GH_D03G1285,GH_D03G1550,GH_D04G0722,GH_…
IL2655	16162473	913029	42431	3133	59	20	GH_A02G1421,GH_A03G0229,GH_A03G0302,GH_A03G2075,GH_A05G0849,GH_A05G1360,GH_A05G2593,GH_A07G0903,GH_A08G0058,GH_A08G1335,GH_A09G2316,GH_A10G0800,GH_A11G0623,GH_A11G1123,GH_A12G0395,GH_A12G0487,GH_A13G2624,GH_D01G0530,GH_D01G1311,GH_D01G2109,GH_D02G0314,GH_D02G0376,GH_D02G1897,GH_D02G1949,GH_D03G0456,GH_D05G0234,GH_D05G2320,GH_D05G2321,GH_D05G3884,GH_D05G3885,GH_D06G0205,GH_D06G0632,GH_D06G0842,GH_…	GH_A01G0791,GH_A03G0385,GH_A08G1413,GH_A08G1771,GH_A08G2475,GH_A09G2554,GH_A10G0003,GH_A12G0037,GH_A13G2237,GH_D01G2356,GH_D02G1517,GH_D02G1935,GH_D02G2002,GH_D03G1006,GH_D05G0830,GH_D06G1824,GH_D08G0087,GH_D08G1324,GH_D10G1279,GH_D13G2583
IL2656	16432772	1051106	57093	4972	77	48	GH_A02G0059,GH_A02G1495,GH_A02G1515,GH_A03G0302,GH_A03G2075,GH_A05G0193,GH_A05G0338,GH_A05G0404,GH_A05G0574,GH_A05G0923,GH_A05G0926,GH_A05G0973,GH_A05G1063,GH_A05G2593,GH_A05G3152,GH_A07G0216,GH_A07G0535,GH_A07G0768,GH_A07G1092,GH_A08G0058,GH_A08G1313,GH_A08G1335,GH_A08G1370,GH_A09G0150,GH_A09G0151,GH_A09G1328,GH_A09G2314,GH_A10G0143,GH_A10G0800,GH_A11G1123,GH_A12G0395,GH_A12G0487,GH_A12G0725,GH_…	GH_A01G2272,GH_A02G1401,GH_A03G0928,GH_A03G1833,GH_A03G1838,GH_A05G0398,GH_A05G0402,GH_A05G1174,GH_A05G2997,GH_A05G3003,GH_A05G3054,GH_A05G3091,GH_A05G3431,GH_A05G3465,GH_A05G3826,GH_A05G3928,GH_A06G2193,GH_A07G1687,GH_A08G0464,GH_A08G1335,GH_A08G1361,GH_A08G1413,GH_A08G2475,GH_A09G0444,GH_A10G1777,GH_A10G2449,GH_A11G2870,GH_A12G1972,GH_A12G2312,GH_D01G1047,GH_D01G1289,GH_D01G2356,GH_D02G0118,GH_…
IL2657	16493910	1194049	39170	3521	62	22	GH_A03G0184,GH_A03G0302,GH_A03G1726,GH_A04G1168,GH_A05G1599,GH_A05G2539,GH_A07G0216,GH_A08G0058,GH_A08G0503,GH_A08G1335,GH_A08G1370,GH_A09G0150,GH_A09G0151,GH_A09G1328,GH_A10G0800,GH_A10G1530,GH_A10G2374,GH_A11G0166,GH_A11G1123,GH_A11G1777,GH_A12G0141,GH_A12G0487,GH_A12G1444,GH_A12G1535,GH_A12G1621,GH_A12G1960,GH_A13G1791,GH_A13G2166,GH_A13G2624,GH_D02G2242,GH_D02G2315,GH_D03G0456,GH_D04G2015,GH_…	GH_A02G0334,GH_A05G3054,GH_A07G1267,GH_A08G2296,GH_A08G2676,GH_A10G0099,GH_A10G2222,GH_A11G1911,GH_A11G2218,GH_A13G2290,GH_D01G2356,GH_D02G0118,GH_D02G0241,GH_D02G0980,GH_D03G0087,GH_D05G2840,GH_D08G2050,GH_D08G2483,GH_D09G1492,GH_D09G2181,GH_D10G0553,GH_D13G1208
IL2658	14984818	756663	27750	2044	32	19	GH_A02G1584,GH_A03G2075,GH_A04G0280,GH_A04G0874,GH_A05G2593,GH_A08G0058,GH_A09G1328,GH_A11G1123,GH_A12G0487,GH_A12G2726,GH_A13G1791,GH_A13G1856,GH_D04G0160,GH_D05G0915,GH_D05G2321,GH_D07G0179,GH_D07G0761,GH_D08G0484,GH_D08G0699,GH_D08G1971,GH_D11G2283,GH_D11G2344,GH_D11G2423,GH_D11G2431,GH_D11G2755,GH_D11G2827,GH_D11G2880,GH_D11G3043,GH_D12G0801,GH_D12G1870,GH_D12G2465,GH_D13G0392	GH_A01G2272,GH_A04G1746,GH_A05G3431,GH_A11G2692,GH_A11G2870,GH_D01G0175,GH_D01G0191,GH_D01G2356,GH_D05G1602,GH_D05G3062,GH_D06G1390,GH_D08G0087,GH_D09G1022,GH_D10G0781,GH_D11G2224,GH_D11G2715,GH_D11G2750,GH_D12G1829,GH_D13G2169
IL2659	14812933	263883	12658	1448	28	18	GH_A03G0302,GH_A05G0923,GH_A05G0973,GH_A08G0058,GH_A08G1370,GH_A09G1328,GH_A11G1123,GH_A12G0487,GH_A12G0952,GH_A12G1535,GH_A13G1791,GH_A13G2624,GH_D02G0313,GH_D02G0717,GH_D05G0935,GH_D05G0955,GH_D05G2321,GH_D06G0266,GH_D07G0761,GH_D08G0699,GH_D08G0811,GH_D08G1873,GH_D08G1971,GH_D11G0092,GH_D11G2423,GH_D11G2755,GH_D12G1464,GH_D13G1481	GH_A05G0528,GH_A05G0900,GH_A06G0983,GH_A07G1687,GH_A09G1906,GH_A10G1920,GH_D02G0118,GH_D05G0460,GH_D07G0380,GH_D07G0505,GH_D08G0087,GH_D08G1875,GH_D08G1950,GH_D09G2181,GH_D10G0781,GH_D10G1279,GH_D11G2224,GH_D13G2414
IL2660	15018687	171324	11698	1747	32	13	GH_A03G2075,GH_A07G0903,GH_A07G2379,GH_A08G0058,GH_A08G1141,GH_A09G1081,GH_A09G1328,GH_A12G0487,GH_A12G1535,GH_A12G2543,GH_A12G2661,GH_A12G2748,GH_A12G2751,GH_A12G2940,GH_D02G0313,GH_D02G0376,GH_D03G1494,GH_D03G1860,GH_D05G2321,GH_D06G0205,GH_D06G0779,GH_D07G0179,GH_D07G0203,GH_D07G1619,GH_D08G2739,GH_D09G1223,GH_D09G2226,GH_D11G0092,GH_D11G0093,GH_D11G2755,GH_D12G1870,GH_D13G0392	GH_A01G2272,GH_A02G0302,GH_A03G1004,GH_A04G1746,GH_A10G2449,GH_D08G0087,GH_D08G2296,GH_D09G0598,GH_D10G0781,GH_D10G1279,GH_D12G1572,GH_D12G2239,GH_D13G2169
IL2662	16159795	580964	16602	2184	54	30	GH_A03G0302,GH_A04G1562,GH_A05G1360,GH_A06G1795,GH_A07G0216,GH_A07G0253,GH_A07G0498,GH_A07G0819,GH_A07G2301,GH_A07G2379,GH_A08G0889,GH_A08G1335,GH_A08G1370,GH_A09G0150,GH_A09G0151,GH_A09G1328,GH_A10G0232,GH_A11G0623,GH_A12G0227,GH_A12G0487,GH_A13G0395,GH_A13G2624,GH_D01G1311,GH_D01G2109,GH_D02G0313,GH_D02G0314,GH_D02G2557,GH_D03G0456,GH_D03G1673,GH_D05G0915,GH_D05G0916,GH_D05G2617,GH_D06G0205,GH_…	GH_A01G2210,GH_A07G1687,GH_A08G0463,GH_A08G0793,GH_A08G1270,GH_A08G1413,GH_A08G2475,GH_A09G0661,GH_D01G0550,GH_D01G0800,GH_D01G1621,GH_D02G0373,GH_D03G0354,GH_D03G0445,GH_D04G0115,GH_D05G2953,GH_D06G0180,GH_D06G0992,GH_D07G0366,GH_D07G0505,GH_D08G1435,GH_D08G2483,GH_D09G1081,GH_D09G1858,GH_D10G0163,GH_D10G0781,GH_D10G2018,GH_D12G2877,GH_D13G2414,GH_D13G2439
IL2663	15894440	1139447	36923	2658	31	35	GH_A03G0302,GH_A03G1726,GH_A04G0221,GH_A04G0659,GH_A06G1721,GH_A08G0058,GH_A09G1328,GH_A09G2314,GH_A11G1123,GH_A11G2031,GH_A12G0487,GH_A12G2661,GH_A12G2662,GH_A12G2751,GH_A13G1791,GH_A13G2624,GH_D01G1311,GH_D04G1231,GH_D04G1285,GH_D05G0915,GH_D07G0761,GH_D08G0699,GH_D08G0811,GH_D08G1971,GH_D09G1183,GH_D10G0926,GH_D11G2423,GH_D11G2755,GH_D12G0801,GH_D12G1037,GH_D13G1747	GH_A01G0621,GH_A01G1180,GH_A01G1221,GH_A02G1618,GH_A04G1295,GH_A05G0528,GH_A06G0983,GH_A08G1413,GH_A08G1771,GH_A08G1977,GH_A10G1322,GH_A10G2449,GH_A11G2870,GH_A12G2516,GH_D05G0691,GH_D05G0961,GH_D06G0992,GH_D06G1390,GH_D06G2438,GH_D07G0642,GH_D08G1435,GH_D08G1767,GH_D09G1479,GH_D09G1858,GH_D10G0553,GH_D10G0559,GH_D10G0659,GH_D10G0768,GH_D10G0780,GH_D10G1024,GH_D10G1081,GH_D10G2018,GH_D11G3074,GH_…
IL2664	16068413	544749	19519	2116	22	15	GH_A02G1609,GH_A04G1555,GH_A05G2916,GH_A07G0819,GH_A08G0889,GH_A08G0955,GH_A09G1328,GH_A11G1123,GH_A12G0487,GH_A12G2370,GH_A13G2166,GH_D02G0717,GH_D03G0456,GH_D05G2321,GH_D06G0266,GH_D07G0761,GH_D08G1386,GH_D09G1183,GH_D11G0092,GH_D11G2755,GH_D12G2465,GH_D13G0392	GH_A01G1663,GH_A04G0272,GH_A04G1343,GH_A04G1546,GH_A06G2104,GH_A07G0557,GH_A08G0793,GH_A08G2475,GH_A09G1953,GH_D05G1602,GH_D06G1571,GH_D10G0184,GH_D11G2716,GH_D13G0010,GH_D13G0029
IL2665	16157344	713382	34915	2523	50	26	GH_A02G1609,GH_A03G0302,GH_A03G1726,GH_A04G0874,GH_A04G1355,GH_A05G2916,GH_A06G1015,GH_A07G0216,GH_A08G0889,GH_A08G1335,GH_A08G1370,GH_A10G0800,GH_A11G0082,GH_A11G0087,GH_A12G0487,GH_A12G1535,GH_A13G1791,GH_A13G2166,GH_D03G0456,GH_D05G0915,GH_D05G0935,GH_D05G2321,GH_D06G1801,GH_D07G0761,GH_D07G1101,GH_D07G2454,GH_D08G0699,GH_D08G0811,GH_D08G0934,GH_D08G1386,GH_D08G1971,GH_D09G0161,GH_D09G1174,GH_…	GH_A05G3054,GH_A06G1348,GH_A07G0036,GH_A07G0037,GH_A08G2475,GH_A10G0159,GH_A11G2870,GH_A12G1937,GH_A13G2237,GH_A13G2238,GH_D02G2064,GH_D05G2840,GH_D05G3952,GH_D07G1098,GH_D07G1975,GH_D07G2521,GH_D07G2535,GH_D09G2232,GH_D10G0079,GH_D10G0658,GH_D10G0659,GH_D10G0781,GH_D10G0934,GH_D10G2777,GH_D10G2792,GH_D13G0454
IL2666	16036530	224494	20025	2437	53	15	GH_A02G0345,GH_A02G0786,GH_A02G1609,GH_A03G0302,GH_A03G1726,GH_A04G0874,GH_A05G2445,GH_A06G1014,GH_A07G1042,GH_A08G0058,GH_A08G0503,GH_A09G2314,GH_A10G0800,GH_A10G0801,GH_A10G1530,GH_A11G0623,GH_A11G0708,GH_A11G1123,GH_A12G0114,GH_A12G0487,GH_A12G2657,GH_A13G0303,GH_A13G0379,GH_A13G0395,GH_A13G1103,GH_A13G1791,GH_D02G0313,GH_D02G0314,GH_D03G0324,GH_D03G0456,GH_D04G1231,GH_D05G0935,GH_D05G1003,GH_…	GH_A01G2399,GH_A06G1348,GH_A08G1361,GH_A10G2449,GH_A11G2870,GH_D04G2123,GH_D05G3563,GH_D07G0278,GH_D08G1558,GH_D09G1083,GH_D10G0781,GH_D11G3547,GH_D12G0140,GH_D12G2117,GH_D13G0511
IL2667	16152108	526451	27623	2774	57	21	GH_A03G0184,GH_A03G0302,GH_A03G1726,GH_A03G2075,GH_A04G0874,GH_A04G1025,GH_A06G1015,GH_A07G0216,GH_A07G2301,GH_A08G0058,GH_A08G0503,GH_A08G0889,GH_A08G1313,GH_A08G1335,GH_A08G1370,GH_A08G2798,GH_A09G1328,GH_A10G0800,GH_A10G0801,GH_A10G1530,GH_A11G0623,GH_A11G1123,GH_A11G2925,GH_A12G0487,GH_A12G1535,GH_A13G1791,GH_A13G2624,GH_D01G1311,GH_D03G0456,GH_D03G1499,GH_D03G1673,GH_D04G1231,GH_D05G0915,GH_…	GH_A01G0481,GH_A01G2272,GH_A04G0272,GH_A05G4059,GH_A08G1361,GH_A08G2475,GH_A08G2876,GH_A09G2424,GH_A10G1322,GH_D01G0359,GH_D01G1313,GH_D01G2356,GH_D03G1270,GH_D06G1390,GH_D07G1004,GH_D07G1098,GH_D07G2521,GH_D08G0087,GH_D08G2726,GH_D10G2792,GH_D12G1628
IL2668	15987140	1234137	40346	2704	53	20	GH_A01G0484,GH_A01G0485,GH_A03G0302,GH_A03G1710,GH_A03G1726,GH_A04G1025,GH_A07G0216,GH_A08G0058,GH_A08G0294,GH_A08G0503,GH_A08G0612,GH_A08G0706,GH_A08G1335,GH_A08G1370,GH_A08G1526,GH_A08G1856,GH_A08G1957,GH_A08G1958,GH_A09G0851,GH_A09G1328,GH_A10G0800,GH_A10G0801,GH_A10G1530,GH_A11G1123,GH_A11G2925,GH_A12G0141,GH_A12G0427,GH_A13G1791,GH_A13G2624,GH_D01G1955,GH_D01G2042,GH_D03G0456,GH_D03G1499,GH_…	GH_A02G1217,GH_A04G1746,GH_A05G0528,GH_A07G0359,GH_A07G1687,GH_A08G2475,GH_A09G1953,GH_A11G2337,GH_A11G2870,GH_A12G1184,GH_D01G1047,GH_D01G1958,GH_D01G2356,GH_D06G0445,GH_D07G0366,GH_D09G0871,GH_D10G0079,GH_D10G1279,GH_D11G0520,GH_D13G1208
IL2669	15944556	1096117	41893	2452	20	20	GH_A01G1188,GH_A01G1877,GH_A07G2490,GH_A11G1123,GH_A12G0487,GH_A13G2624,GH_D02G0313,GH_D05G0915,GH_D05G2321,GH_D06G0919,GH_D07G0761,GH_D08G0811,GH_D08G1971,GH_D11G0092,GH_D11G1446,GH_D11G2755,GH_D13G0392,GH_D13G0413,GH_D13G2034,GH_D13G2613	GH_A01G0740,GH_A01G1005,GH_A01G1180,GH_A01G1221,GH_A01G1312,GH_A01G2061,GH_A06G2364,GH_A07G0557,GH_A07G1273,GH_A07G1687,GH_A08G2676,GH_A10G2412,GH_A11G2870,GH_D05G3062,GH_D06G1571,GH_D06G1605,GH_D07G0241,GH_D08G0087,GH_D09G1492,GH_D13G2384
IL2670	16125571	734292	33257	3076	60	22	GH_A02G0345,GH_A03G0302,GH_A05G0338,GH_A05G1494,GH_A05G1599,GH_A05G2593,GH_A05G2822,GH_A07G0216,GH_A07G0253,GH_A07G2301,GH_A08G0503,GH_A08G0612,GH_A08G0889,GH_A08G1335,GH_A08G1370,GH_A09G1328,GH_A10G0232,GH_A10G0801,GH_A10G1617,GH_A10G1863,GH_A10G2374,GH_A11G0082,GH_A11G0086,GH_A11G0166,GH_A11G1123,GH_A12G0141,GH_A12G0395,GH_A12G0487,GH_A12G0725,GH_A12G1535,GH_A13G1791,GH_A13G2624,GH_D02G0091,GH_…	GH_A01G0371,GH_A01G1772,GH_A04G1746,GH_A06G0483,GH_A07G1687,GH_A08G1413,GH_A11G2870,GH_D01G1047,GH_D03G0163,GH_D04G0722,GH_D06G0376,GH_D06G0680,GH_D07G1004,GH_D08G0087,GH_D08G2483,GH_D08G2611,GH_D09G2025,GH_D09G2181,GH_D10G1029,GH_D10G1279,GH_D11G0502,GH_D13G2326
IL2671	15109413	426812	23127	2113	19	26	GH_A07G2379,GH_A09G1328,GH_A11G0551,GH_A11G0623,GH_A11G2227,GH_A11G2925,GH_A12G0487,GH_A12G2328,GH_D05G0234,GH_D07G1077,GH_D10G2470,GH_D11G2283,GH_D11G2344,GH_D11G2755,GH_D11G2827,GH_D11G3043,GH_D12G2465,GH_D13G0248,GH_D13G0392	GH_A03G0346,GH_A06G1348,GH_A07G0557,GH_A07G1687,GH_A09G1953,GH_A10G2449,GH_A11G2870,GH_A12G1184,GH_D01G0800,GH_D01G2356,GH_D05G1602,GH_D06G0992,GH_D06G1390,GH_D07G0366,GH_D07G1004,GH_D07G2193,GH_D08G0087,GH_D08G2296,GH_D08G2483,GH_D10G0781,GH_D10G1279,GH_D11G2224,GH_D11G2241,GH_D11G2716,GH_D11G2750,GH_D11G3547
IL2672	14964830	150152	9508	1601	25	9	GH_A03G0302,GH_A04G0317,GH_A08G0058,GH_A08G0503,GH_A08G1370,GH_A09G1328,GH_A09G2314,GH_A10G0800,GH_A11G0708,GH_A11G1123,GH_A12G0487,GH_A13G2624,GH_D03G1499,GH_D04G1231,GH_D05G2321,GH_D07G0145,GH_D07G0761,GH_D08G0699,GH_D09G2177,GH_D11G2423,GH_D11G2755,GH_D12G0801,GH_D12G1538,GH_D12G2779,GH_D13G0392	GH_A05G0528,GH_A07G2102,GH_D01G1169,GH_D01G1621,GH_D02G0081,GH_D03G0445,GH_D05G3768,GH_D08G0087,GH_D10G1279
IL2673	14844783	157153	13861	1831	23	14	GH_A03G0302,GH_A06G1015,GH_A08G2065,GH_A09G0150,GH_A09G1328,GH_A10G0800,GH_A10G1530,GH_A11G1123,GH_A12G0487,GH_A12G0952,GH_A12G2595,GH_A13G1791,GH_D05G0915,GH_D05G0935,GH_D07G0761,GH_D08G0699,GH_D08G1971,GH_D11G2423,GH_D12G0150,GH_D12G0274,GH_D12G1464,GH_D12G2066,GH_D13G0392	GH_A01G0371,GH_A04G0063,GH_A04G1746,GH_A07G2102,GH_A08G1771,GH_A09G1574,GH_D02G0727,GH_D05G1175,GH_D06G2300,GH_D06G2326,GH_D08G0087,GH_D08G2296,GH_D11G2716,GH_D11G3547
IL2674	15069444	527498	33575	2745	57	19	GH_A02G0756,GH_A03G0302,GH_A03G2075,GH_A05G1360,GH_A05G2445,GH_A07G0535,GH_A07G0768,GH_A08G0058,GH_A08G0503,GH_A09G1328,GH_A10G0800,GH_A10G1530,GH_A11G0623,GH_A11G1123,GH_A11G1410,GH_A11G1612,GH_A12G0487,GH_A12G0952,GH_A12G1535,GH_A13G1103,GH_A13G1791,GH_A13G2624,GH_D02G0313,GH_D02G1886,GH_D02G1897,GH_D04G1231,GH_D05G0915,GH_D05G0935,GH_D05G2321,GH_D07G0145,GH_D07G0761,GH_D07G2454,GH_D08G0516,GH_…	GH_A05G0528,GH_A06G1348,GH_A07G0501,GH_A08G1413,GH_A12G0934,GH_D05G0768,GH_D05G0961,GH_D06G0992,GH_D07G0278,GH_D07G0505,GH_D07G2399,GH_D09G1081,GH_D11G0324,GH_D11G2029,GH_D11G2121,GH_D11G2224,GH_D11G2422,GH_D13G1208,GH_D13G2169
IL2675	15101004	304158	18831	1814	8	28	GH_A09G1328,GH_A12G0487,GH_D04G1815,GH_D05G0234,GH_D06G0266,GH_D10G0926,GH_D11G0092,GH_D13G0392	GH_A01G2378,GH_A03G0138,GH_A03G1004,GH_A04G1746,GH_A05G0528,GH_A07G0557,GH_A11G0139,GH_A11G2870,GH_A13G0464,GH_A13G0727,GH_D02G0081,GH_D06G0992,GH_D07G0505,GH_D08G0087,GH_D09G1081,GH_D10G0079,GH_D10G0553,GH_D10G0658,GH_D10G0781,GH_D10G1279,GH_D10G2557,GH_D11G2716,GH_D11G3685,GH_D11G3720,GH_D13G0493,GH_D13G0511,GH_D13G0512,GH_D13G1208
IL2676	15174925	205620	12811	1758	20	15	GH_A01G2150,GH_A05G2593,GH_A09G1328,GH_A09G2316,GH_A11G0623,GH_A12G0487,GH_D02G0313,GH_D05G1003,GH_D05G2321,GH_D06G0205,GH_D07G1619,GH_D11G0446,GH_D11G0477,GH_D11G0493,GH_D11G0560,GH_D11G2755,GH_D12G0360,GH_D12G0801,GH_D12G1870,GH_D13G0392	GH_A01G2272,GH_A08G1413,GH_A09G1953,GH_A09G2248,GH_A11G2870,GH_D05G0791,GH_D08G0087,GH_D08G1324,GH_D09G2181,GH_D10G0781,GH_D11G0324,GH_D11G2716,GH_D11G3473,GH_D12G2230,GH_D13G2583
IL2677	15037018	203901	14796	1643	15	13	GH_A02G1609,GH_A08G0058,GH_A08G1370,GH_A09G1328,GH_A10G1530,GH_A11G0623,GH_A12G0487,GH_D02G0313,GH_D03G1817,GH_D05G0915,GH_D08G1971,GH_D11G2755,GH_D12G1870,GH_D12G2287,GH_D12G2305	GH_A01G0371,GH_A03G0169,GH_A03G0198,GH_A04G1746,GH_A11G1884,GH_A12G1834,GH_D05G3062,GH_D07G1168,GH_D08G1324,GH_D08G1382,GH_D08G1767,GH_D12G1698,GH_D13G1739
IL2678	15059670	420084	21556	2267	38	22	GH_A03G0302,GH_A03G2075,GH_A05G0947,GH_A06G0664,GH_A09G1328,GH_A09G2314,GH_A10G2374,GH_A11G0623,GH_A11G1123,GH_A12G0487,GH_A12G0725,GH_A13G2624,GH_D02G0313,GH_D02G1282,GH_D04G0489,GH_D05G0234,GH_D05G0915,GH_D05G1003,GH_D05G2321,GH_D07G0179,GH_D07G0761,GH_D07G1619,GH_D08G0484,GH_D08G0811,GH_D08G1971,GH_D09G1223,GH_D09G2226,GH_D09G2255,GH_D09G2350,GH_D11G2423,GH_D11G2755,GH_D11G3377,GH_D12G1044,GH_…	GH_A03G1004,GH_A04G1490,GH_A05G0398,GH_A05G1856,GH_A05G3826,GH_A07G1267,GH_A07G1687,GH_A10G2374,GH_D01G2356,GH_D02G0081,GH_D03G1856,GH_D05G0767,GH_D05G0768,GH_D05G1602,GH_D05G3062,GH_D07G0278,GH_D07G0505,GH_D09G0410,GH_D09G0594,GH_D09G1492,GH_D09G2232,GH_D13G0511
IL2679	15243212	479116	23940	2981	38	31	GH_A02G0059,GH_A02G1421,GH_A03G0229,GH_A03G1833,GH_A05G2593,GH_A05G2916,GH_A05G4218,GH_A07G0819,GH_A09G0151,GH_A09G1328,GH_A09G2316,GH_A12G0395,GH_A12G0487,GH_A12G0598,GH_A13G2166,GH_D01G1311,GH_D02G0717,GH_D03G1673,GH_D05G0916,GH_D06G0627,GH_D07G0119,GH_D07G0419,GH_D07G0761,GH_D07G0821,GH_D07G1101,GH_D09G2177,GH_D09G2226,GH_D10G0972,GH_D10G2318,GH_D10G2361,GH_D11G0092,GH_D11G2633,GH_D11G2755,GH_…	GH_A01G2399,GH_A03G1838,GH_A03G1894,GH_A05G0318,GH_A05G0402,GH_A06G1926,GH_A07G0557,GH_A08G0267,GH_A08G2071,GH_A08G2475,GH_A09G1574,GH_A11G0450,GH_A11G0478,GH_A12G0228,GH_A13G1314,GH_A13G2237,GH_D01G0800,GH_D02G1743,GH_D03G0278,GH_D05G0791,GH_D05G1602,GH_D05G2840,GH_D05G3711,GH_D08G1382,GH_D08G2324,GH_D08G2483,GH_D09G0121,GH_D11G2716,GH_D11G3552,GH_D13G0511,GH_D13G2326
IL2680	15235978	203791	15664	1984	15	16	GH_A01G0371,GH_A02G0345,GH_A02G1421,GH_A03G0736,GH_A08G0058,GH_A08G1370,GH_A09G1328,GH_A12G0487,GH_D02G0426,GH_D07G0262,GH_D08G0811,GH_D08G1971,GH_D11G2755,GH_D12G1870,GH_D12G2305	GH_A02G0349,GH_A08G1413,GH_A09G1953,GH_D01G0175,GH_D01G0191,GH_D02G0115,GH_D05G1602,GH_D06G1390,GH_D07G0642,GH_D08G0087,GH_D08G1435,GH_D08G1767,GH_D08G2611,GH_D09G1455,GH_D10G1279,GH_D13G1208
IL2681	15001638	209549	15331	1824	30	21	GH_A02G0198,GH_A03G0302,GH_A03G2075,GH_A04G0874,GH_A05G4173,GH_A05G4218,GH_A05G4219,GH_A08G0058,GH_A09G2314,GH_A10G0800,GH_A11G0623,GH_A11G1123,GH_A12G0487,GH_A12G0952,GH_A13G2624,GH_D02G0313,GH_D04G1231,GH_D05G0915,GH_D05G1003,GH_D05G2321,GH_D07G0761,GH_D08G0811,GH_D08G1971,GH_D11G2423,GH_D11G2755,GH_D12G0801,GH_D12G1464,GH_D13G0392,GH_D13G0413,GH_D13G1765	GH_A02G1584,GH_A03G1324,GH_A05G0528,GH_A05G4278,GH_A06G0983,GH_A08G1413,GH_A10G0099,GH_D01G2356,GH_D02G0608,GH_D02G1293,GH_D04G0545,GH_D07G0505,GH_D09G1081,GH_D09G1479,GH_D10G1279,GH_D11G1405,GH_D12G2230,GH_D12G2877,GH_D13G1208,GH_D13G1739,GH_D13G2414
IL2682	15114340	503021	32669	2493	39	26	GH_A02G1421,GH_A03G0229,GH_A03G0302,GH_A03G0477,GH_A03G1726,GH_A05G2445,GH_A05G2593,GH_A05G2675,GH_A08G0058,GH_A08G0503,GH_A09G2018,GH_A09G2316,GH_A10G0800,GH_A11G1123,GH_A12G0487,GH_A12G0725,GH_A12G1535,GH_A13G2166,GH_A13G2355,GH_A13G2624,GH_D01G1311,GH_D02G2542,GH_D05G0915,GH_D05G0916,GH_D05G2617,GH_D05G2693,GH_D05G3283,GH_D06G0266,GH_D06G0919,GH_D07G0761,GH_D07G1685,GH_D08G0699,GH_D08G0811,GH_…	GH_A02G0732,GH_A05G0528,GH_A05G1614,GH_A05G2504,GH_A07G1687,GH_A08G1413,GH_A09G2162,GH_A09G2200,GH_A11G2870,GH_D01G2356,GH_D02G2555,GH_D03G0622,GH_D05G1602,GH_D05G2733,GH_D05G3036,GH_D06G0229,GH_D07G1041,GH_D08G0087,GH_D08G1767,GH_D09G0090,GH_D10G0163,GH_D10G0184,GH_D10G1279,GH_D10G1576,GH_D11G3473,GH_D12G0140
IL2683	14983280	471564	26326	2560	32	19	GH_A03G0302,GH_A03G2075,GH_A05G2445,GH_A06G1015,GH_A08G0503,GH_A08G1370,GH_A09G0996,GH_A09G2314,GH_A10G1617,GH_A12G0487,GH_A13G2624,GH_D02G0313,GH_D03G1805,GH_D03G1817,GH_D04G1231,GH_D05G0915,GH_D05G0935,GH_D05G2321,GH_D06G0205,GH_D06G0381,GH_D06G0632,GH_D07G0761,GH_D08G0516,GH_D08G0699,GH_D08G0811,GH_D08G1971,GH_D09G1074,GH_D11G0531,GH_D11G2423,GH_D12G1464,GH_D12G1870,GH_D13G0392	GH_A02G0732,GH_A06G0483,GH_A08G0328,GH_A12G1834,GH_D01G0800,GH_D02G0081,GH_D03G0387,GH_D03G0622,GH_D04G0133,GH_D05G1602,GH_D05G3062,GH_D06G0606,GH_D06G0712,GH_D07G2306,GH_D08G0087,GH_D08G0664,GH_D10G2557,GH_D11G1859,GH_D12G1829
IL2684	14972290	443500	23279	2033	26	20	GH_A05G2593,GH_A08G1370,GH_A11G0623,GH_A11G1123,GH_A11G2925,GH_A12G0487,GH_A13G1791,GH_A13G2624,GH_D05G0915,GH_D05G2617,GH_D07G0761,GH_D07G2454,GH_D08G0699,GH_D08G1971,GH_D09G0161,GH_D09G2177,GH_D11G0531,GH_D11G2283,GH_D11G2344,GH_D11G2423,GH_D11G2431,GH_D11G2686,GH_D11G2755,GH_D11G2880,GH_D11G3043,GH_D12G2465	GH_A02G0732,GH_A04G1746,GH_A09G1192,GH_A09G1250,GH_A09G1424,GH_A09G1425,GH_D01G0191,GH_D03G0387,GH_D04G0922,GH_D07G2321,GH_D07G2399,GH_D07G2461,GH_D08G2483,GH_D10G0781,GH_D11G2224,GH_D11G2241,GH_D11G2417,GH_D11G2833,GH_D12G2117,GH_D13G2169
IL2685	14998170	282689	24792	2530	15	30	GH_A01G2150,GH_A07G0768,GH_A07G1117,GH_A07G1118,GH_A08G0058,GH_A09G1328,GH_A09G2314,GH_A11G1123,GH_A12G0487,GH_D05G0915,GH_D07G0761,GH_D08G0811,GH_D08G1971,GH_D11G2423,GH_D12G1870	GH_A01G2378,GH_A03G0389,GH_A03G1198,GH_A03G2384,GH_A04G1465,GH_A05G3826,GH_A07G0942,GH_A07G1204,GH_A07G2581,GH_A08G1413,GH_A09G1906,GH_A10G2449,GH_A11G2870,GH_A12G1834,GH_A13G0727,GH_D01G2294,GH_D01G2356,GH_D01G2433,GH_D05G0460,GH_D05G1602,GH_D05G3563,GH_D07G0505,GH_D07G0642,GH_D08G0087,GH_D08G1767,GH_D08G2296,GH_D09G2025,GH_D12G1572,GH_D13G0101,GH_D13G2414
IL2686	15182488	735846	35530	2535	33	19	GH_A03G2075,GH_A05G2593,GH_A06G0664,GH_A06G0886,GH_A07G2464,GH_A07G2490,GH_A09G1328,GH_A11G0623,GH_A11G2227,GH_A12G0487,GH_A13G0395,GH_A13G1856,GH_A13G2624,GH_D02G0313,GH_D03G1494,GH_D05G0234,GH_D05G0915,GH_D05G2321,GH_D07G0179,GH_D08G1971,GH_D09G0161,GH_D10G2155,GH_D11G0092,GH_D11G2283,GH_D11G2344,GH_D11G2423,GH_D11G2827,GH_D11G2880,GH_D12G0801,GH_D12G1870,GH_D12G2465,GH_D13G0392,GH_D13G1747	GH_A04G0282,GH_A06G0483,GH_A07G2581,GH_A07G2646,GH_A09G1953,GH_A10G2449,GH_A12G1834,GH_D01G0443,GH_D01G0800,GH_D05G1602,GH_D05G3062,GH_D06G0180,GH_D07G1004,GH_D08G0087,GH_D08G1767,GH_D08G2483,GH_D08G2611,GH_D11G2029,GH_D11G2121
IL2687	14893709	201255	9247	1446	7	7	GH_A09G1328,GH_A10G0232,GH_A11G1123,GH_A12G0487,GH_A13G2166,GH_D08G0811,GH_D13G0392	GH_A07G0557,GH_A07G1273,GH_A07G1687,GH_A07G1903,GH_D06G0992,GH_D08G0087,GH_D12G2230
IL2688	15127484	274744	15674	1651	53	17	GH_A03G0302,GH_A03G2075,GH_A04G0874,GH_A04G1109,GH_A05G0923,GH_A05G0973,GH_A05G1063,GH_A06G1015,GH_A07G0903,GH_A08G0058,GH_A08G1141,GH_A09G1081,GH_A09G1328,GH_A11G0623,GH_A11G1123,GH_A12G0487,GH_A12G1535,GH_A13G0395,GH_A13G2624,GH_D02G1282,GH_D03G1494,GH_D03G1499,GH_D03G1673,GH_D05G0935,GH_D05G0955,GH_D05G1003,GH_D05G2321,GH_D05G3276,GH_D06G0205,GH_D06G0842,GH_D06G0919,GH_D07G0179,GH_D07G0203,GH_…	GH_A05G0528,GH_A05G0900,GH_D01G2356,GH_D05G0691,GH_D05G0961,GH_D05G1602,GH_D06G0992,GH_D06G1390,GH_D07G0505,GH_D08G0087,GH_D08G1875,GH_D08G1950,GH_D08G2483,GH_D09G0871,GH_D09G1081,GH_D10G1279,GH_D13G2439
IL2689	14922423	200712	12830	1721	15	23	GH_A01G0484,GH_A04G0874,GH_A05G2445,GH_A08G0058,GH_A09G1328,GH_A11G2227,GH_A12G0487,GH_A13G2624,GH_D02G0313,GH_D05G2321,GH_D11G0446,GH_D11G2217,GH_D11G2755,GH_D13G0413,GH_D13G1765	GH_A01G0371,GH_A01G0549,GH_A02G0732,GH_A04G1086,GH_A05G0528,GH_A06G0983,GH_A11G2870,GH_D01G2356,GH_D02G0081,GH_D05G0691,GH_D05G1602,GH_D05G3062,GH_D06G0992,GH_D07G0380,GH_D07G0505,GH_D08G0087,GH_D08G1767,GH_D08G2483,GH_D09G1081,GH_D09G2181,GH_D10G2233,GH_D11G2224,GH_D13G1739
IL2690	15096898	713809	27067	2304	54	22	GH_A01G1188,GH_A01G1654,GH_A03G0302,GH_A03G2075,GH_A04G0280,GH_A04G0317,GH_A04G0874,GH_A05G0849,GH_A05G1360,GH_A05G4219,GH_A06G1015,GH_A08G0058,GH_A08G1370,GH_A09G1328,GH_A10G0800,GH_A10G1530,GH_A11G0551,GH_A11G0623,GH_A11G1123,GH_A12G0487,GH_A13G1791,GH_D02G0313,GH_D02G0376,GH_D02G0717,GH_D05G0915,GH_D05G2321,GH_D06G0205,GH_D07G0145,GH_D07G0179,GH_D07G0761,GH_D07G1619,GH_D08G0484,GH_D08G0699,GH_…	GH_A01G1180,GH_A01G1298,GH_A01G1748,GH_A02G0732,GH_A11G2218,GH_A11G2870,GH_D01G0800,GH_D01G2356,GH_D05G1602,GH_D08G0087,GH_D09G1479,GH_D10G1279,GH_D11G1917,GH_D11G1922,GH_D11G1980,GH_D11G2121,GH_D11G2224,GH_D11G2373,GH_D11G2417,GH_D11G2750,GH_D12G1328,GH_D13G0511
IL2691	14961171	420426	18621	1584	31	19	GH_A03G2075,GH_A05G2445,GH_A05G2593,GH_A07G0903,GH_A08G0058,GH_A11G0551,GH_A11G0623,GH_A11G1612,GH_A11G2031,GH_A12G0487,GH_A13G2624,GH_D02G0313,GH_D05G2321,GH_D05G3846,GH_D06G0919,GH_D07G0358,GH_D08G0484,GH_D08G0811,GH_D08G1971,GH_D10G2353,GH_D11G2217,GH_D11G2283,GH_D11G2344,GH_D11G2587,GH_D11G2646,GH_D11G2755,GH_D11G2827,GH_D11G2880,GH_D12G0195,GH_D12G1870,GH_D13G0413	GH_A05G0528,GH_A11G1116,GH_A11G2870,GH_D01G1621,GH_D01G1956,GH_D02G0081,GH_D05G1602,GH_D05G3946,GH_D07G0642,GH_D07G1004,GH_D10G1279,GH_D11G1602,GH_D11G1727,GH_D11G1922,GH_D11G2046,GH_D11G2117,GH_D11G2140,GH_D11G2373,GH_D11G2518
IL2692	15070338	760796	19024	1795	43	10	GH_A02G0198,GH_A03G2075,GH_A04G0874,GH_A05G2593,GH_A06G1015,GH_A09G1328,GH_A11G0623,GH_A11G1123,GH_A11G1612,GH_A12G0802,GH_A12G0952,GH_A12G1086,GH_A12G1211,GH_A12G1322,GH_A12G1535,GH_A12G2726,GH_A13G2624,GH_D02G0313,GH_D02G0376,GH_D02G0403,GH_D02G0717,GH_D05G0234,GH_D05G0915,GH_D05G2320,GH_D05G2321,GH_D06G0919,GH_D07G0203,GH_D07G0761,GH_D07G1619,GH_D07G2454,GH_D08G0811,GH_D08G1971,GH_D09G0161,GH_…	GH_A05G3826,GH_A11G3324,GH_A12G0602,GH_A12G0863,GH_A12G1048,GH_A12G1066,GH_D02G0081,GH_D10G0781,GH_D11G3547,GH_D12G1064
IL2693	15017874	295480	21404	1899	9	21	GH_A09G1328,GH_A10G1863,GH_A12G0487,GH_D02G0313,GH_D02G0717,GH_D04G1815,GH_D11G2755,GH_D12G2465,GH_D13G1765	GH_A01G2272,GH_A04G0282,GH_A04G1490,GH_A06G1348,GH_A07G1687,GH_A10G2222,GH_A11G2870,GH_A11G3025,GH_D05G1602,GH_D06G0992,GH_D08G0087,GH_D08G1382,GH_D09G2181,GH_D10G0184,GH_D10G0553,GH_D10G0658,GH_D10G1279,GH_D11G2716,GH_D11G3547,GH_D13G0434,GH_D13G0512
IL2694	15191485	486537	30229	2348	78	21	GH_A02G0756,GH_A03G0229,GH_A03G0456,GH_A03G0483,GH_A03G0497,GH_A03G2075,GH_A04G0280,GH_A04G1157,GH_A05G1540,GH_A05G2074,GH_A07G0903,GH_A07G2301,GH_A08G1141,GH_A09G1081,GH_A09G1328,GH_A09G2018,GH_A09G2022,GH_A10G0465,GH_A10G0911,GH_A10G1915,GH_A10G2505,GH_A11G0551,GH_A12G0487,GH_A12G0739,GH_A13G2220,GH_A13G2311,GH_A13G2325,GH_D01G1311,GH_D02G0313,GH_D02G0376,GH_D02G0413,GH_D02G0717,GH_D02G0963,GH_…	GH_A01G2272,GH_A03G0385,GH_A05G0528,GH_A05G3826,GH_A06G1771,GH_A07G0557,GH_A09G1989,GH_A09G2198,GH_A09G2200,GH_D02G2590,GH_D02G2618,GH_D05G3036,GH_D05G3801,GH_D06G0180,GH_D06G1390,GH_D08G0087,GH_D08G0884,GH_D08G1324,GH_D10G0163,GH_D10G1279,GH_D12G1829
IL2695	14964717	926413	26900	1831	7	25	GH_A05G2863,GH_A08G0058,GH_A08G1370,GH_A09G1328,GH_A12G0487,GH_D04G0496,GH_D12G1870	GH_A04G1746,GH_A05G1104,GH_A05G2964,GH_A05G2975,GH_A05G3003,GH_A05G3031,GH_A05G3054,GH_A05G3193,GH_A05G3431,GH_A08G1771,GH_A09G2248,GH_A10G2449,GH_D02G0941,GH_D02G1068,GH_D02G1165,GH_D02G1217,GH_D02G1719,GH_D02G2064,GH_D03G0387,GH_D05G0691,GH_D06G0992,GH_D06G1390,GH_D07G0505,GH_D10G1390,GH_D11G2716
IL2696	15025902	213775	15258	1891	15	12	GH_A05G4173,GH_A05G4218,GH_A05G4219,GH_A05G4360,GH_A09G1328,GH_A10G1863,GH_A12G0487,GH_D02G0313,GH_D05G2321,GH_D11G0092,GH_D11G2755,GH_D12G0801,GH_D12G1870,GH_D12G2465,GH_D13G0392	GH_A11G2870,GH_D01G2356,GH_D04G0535,GH_D05G1602,GH_D06G1390,GH_D07G0642,GH_D07G1004,GH_D08G0087,GH_D08G1324,GH_D09G1492,GH_D10G1279,GH_D11G2716
IL2697	14908446	142541	10530	1796	17	20	GH_A04G0874,GH_A05G1061,GH_A05G2445,GH_A09G1328,GH_A10G0800,GH_A10G1530,GH_A11G0623,GH_A12G0487,GH_D02G0313,GH_D05G1003,GH_D05G2278,GH_D06G0205,GH_D08G1971,GH_D11G0092,GH_D12G1870,GH_D13G0248,GH_D13G1765	GH_A01G2378,GH_A03G1787,GH_A07G0557,GH_A07G1687,GH_A08G0916,GH_A10G2449,GH_A11G0860,GH_A11G2870,GH_A12G1066,GH_D03G1006,GH_D05G0791,GH_D05G1709,GH_D07G0642,GH_D08G0087,GH_D08G1382,GH_D08G2483,GH_D09G1022,GH_D11G2716,GH_D11G3720,GH_D12G2230
IL2698	15070932	268812	19015	2224	17	18	GH_A05G0829,GH_A05G0923,GH_A05G1063,GH_A11G0623,GH_A12G0487,GH_A13G2325,GH_D02G0313,GH_D05G0955,GH_D05G1003,GH_D05G2321,GH_D07G1619,GH_D08G1971,GH_D09G1223,GH_D11G2755,GH_D12G1870,GH_D13G0392,GH_D13G0413	GH_A04G1086,GH_A05G0528,GH_A05G0900,GH_A06G1348,GH_A12G1834,GH_D02G0115,GH_D03G1006,GH_D05G1602,GH_D05G3062,GH_D06G1390,GH_D08G0087,GH_D08G1382,GH_D08G1950,GH_D10G0781,GH_D10G1279,GH_D11G0877,GH_D12G0140,GH_D13G0511
IL2699	15010196	243989	19215	2609	41	22	GH_A03G0302,GH_A06G1015,GH_A08G0058,GH_A08G0503,GH_A08G1370,GH_A09G1328,GH_A09G2314,GH_A10G0800,GH_A10G1530,GH_A11G1123,GH_A12G0487,GH_A12G1444,GH_A13G1791,GH_A13G1856,GH_D03G1499,GH_D04G1231,GH_D05G0234,GH_D05G0915,GH_D05G0935,GH_D05G1340,GH_D05G2321,GH_D06G0266,GH_D06G0919,GH_D07G0761,GH_D07G1101,GH_D08G0516,GH_D08G0699,GH_D08G1971,GH_D09G0156,GH_D09G0157,GH_D09G0161,GH_D10G1995,GH_D11G0531,GH_…	GH_A03G0389,GH_A05G3826,GH_A06G0983,GH_A07G1687,GH_A07G2102,GH_A08G0328,GH_A08G0916,GH_A08G1413,GH_A12G1451,GH_A12G1834,GH_D04G0920,GH_D06G0720,GH_D06G0992,GH_D06G1390,GH_D07G0505,GH_D08G0087,GH_D08G1767,GH_D08G2302,GH_D08G2483,GH_D09G2181,GH_D12G1572,GH_D13G2414
IL2700	15086857	214510	17992	1884	15	33	GH_A08G0058,GH_A12G0487,GH_A13G1856,GH_A13G2355,GH_A13G2511,GH_A13G2615,GH_A13G2624,GH_D05G0915,GH_D07G0419,GH_D08G1971,GH_D11G2755,GH_D12G0801,GH_D12G2305,GH_D13G0392,GH_D13G2613	GH_A01G0371,GH_A01G1875,GH_A02G0732,GH_A03G0236,GH_A03G1283,GH_A05G0528,GH_A05G3659,GH_A07G0557,GH_A08G0958,GH_A09G1953,GH_A10G0099,GH_A10G2449,GH_A11G0860,GH_A11G2692,GH_A11G2870,GH_A12G1184,GH_A12G1834,GH_A13G2485,GH_D01G0113,GH_D04G1231,GH_D06G1390,GH_D07G1182,GH_D07G1830,GH_D08G0087,GH_D08G2611,GH_D09G1022,GH_D10G0184,GH_D10G0781,GH_D10G1279,GH_D11G3547,GH_D13G0327,GH_D13G2288,GH_D13G2384

[truncated: 9 more sheets: Table S11, Table S12, Table S13, Table S14, Table S15, Table S16, Table S17, Table S18, Table S19]
